# Supplementary material for: 2-Chloro-4-(3,3-dichloro­all­yloxy)-1-nitro­benzene
Source: Acta Crystallogr Sect E Struct Rep Online. 2012 May 2;68(Pt 6):o1598. doi: 10.1107/S160053681201865X (PMC3379208; doi:10.1107/S160053681201865X)
Supplement: Supplementary file 2 [file e-68-o1598-Isup2.hkl]

# 
# h,k,l, Fc-squared, Fo-squared, sigma(Fo-squared) and status flag 
# 
data_I
_shelx_title ' X in P2(1)/c' 
_shelx_refln_list_code          4 
_shelx_F_calc_maximum      316.36 
_exptl_crystal_F_000       568.00 
_reflns_d_resolution_high  0.8295 
 
loop_ 
 _symmetry_equiv_pos_as_xyz 
 'x, y, z' 
 '-x, y+1/2, -z+1/2' 
 '-x, -y, -z' 
 'x, -y-1/2, z-1/2' 
 
_cell_length_a    12.4760 
_cell_length_b    12.7750 
_cell_length_c     7.2230 
_cell_angle_alpha  90.000 
_cell_angle_beta   92.320 
_cell_angle_gamma  90.000 
 
_shelx_F_squared_multiplier     1.000 
 
loop_ 
 _refln_index_h 
 _refln_index_k 
 _refln_index_l 
 _refln_F_squared_calc 
 _refln_F_squared_meas 
 _refln_F_squared_sigma 
 _refln_observed_status 
   1   0   0       35.87       41.74      4.81 o 
   2   0   0    11138.33     9718.77    110.90 o 
   3   0   0     3453.93     3907.96     98.53 o 
   4   0   0     1444.65     1660.63     58.36 o 
   5   0   0     4274.86     5251.21    140.76 o 
   6   0   0      322.96      353.78     19.96 o 
   7   0   0        2.06      -10.81     10.81 o 
   8   0   0      776.00      803.59     17.50 o 
   9   0   0     2230.04     2275.23     35.05 o 
  10   0   0      192.01      292.13     56.47 o 
  11   0   0      245.40      235.45     20.47 o 
  12   0   0      222.78      236.76     21.08 o 
  13   0   0      409.78      455.24     60.82 o 
  14   0   0        0.04      -14.06     14.06 o 
  15   0   0       46.62       26.96     12.12 o 
   1   1   0      199.22      242.08      3.62 o 
   2   1   0     4816.09     5171.82     75.19 o 
   3   1   0       48.80       50.41      5.84 o 
   4   1   0     9888.39     9983.98    261.69 o 
   5   1   0     2408.81     2796.21     21.01 o 
   6   1   0     2101.42     2116.12     23.23 o 
   7   1   0      415.73      428.16     12.80 o 
   8   1   0     1248.40     1275.74     51.32 o 
   9   1   0      627.87      798.27     40.90 o 
  10   1   0      111.87      147.75     14.30 o 
  11   1   0        9.46       11.30      5.67 o 
  12   1   0      257.21      318.79     16.28 o 
  13   1   0      121.60      131.94     15.22 o 
  14   1   0       13.29       36.78     11.91 o 
   0   2   0     3416.20     3357.84     72.91 o 
   1   2   0      589.83      706.70     14.71 o 
   2   2   0        0.93        3.24      2.72 o 
   3   2   0     3919.31     4289.27    207.29 o 
   4   2   0      784.88      929.50     12.31 o 
   5   2   0     3600.65     4455.69     26.37 o 
   6   2   0      587.52      662.08     19.21 o 
   7   2   0      779.69      927.00     60.04 o 
   8   2   0      230.76      234.76     11.69 o 
   9   2   0      509.93      516.24     16.50 o 
  10   2   0      401.35      424.67     23.61 o 
  11   2   0        9.64        7.53      6.45 o 
  12   2   0       77.03       88.03     11.51 o 
  13   2   0       41.93       62.82     22.56 o 
  14   2   0       93.42      118.06     11.63 o 
   1   3   0     7539.14     7127.68     96.45 o 
   2   3   0      394.62      387.45      6.37 o 
   3   3   0      718.40      780.28     20.22 o 
   4   3   0      600.95      611.29     10.44 o 
   5   3   0      351.33      399.91     17.46 o 
   6   3   0      116.34       94.40      5.92 o 
   7   3   0      532.66      663.08     13.82 o 
   8   3   0      911.92     1078.58     53.01 o 
   9   3   0      388.20      449.18     14.48 o 
  10   3   0      351.21      436.59     15.40 o 
  11   3   0       12.73        3.71      6.72 o 
  12   3   0      509.38      676.70     39.11 o 
  13   3   0        0.90       -1.04     19.40 o 
  14   3   0       11.96        3.84      8.24 o 
   0   4   0      628.02      624.66     11.67 o 
   1   4   0        0.10       -2.53      2.53 o 
   2   4   0     2144.21     2441.70     16.79 o 
   3   4   0       14.41        9.41      2.12 o 
   4   4   0      401.65      412.78     14.36 o 
   5   4   0      451.91      459.32     11.56 o 
   6   4   0        2.29        4.42      3.45 o 
   7   4   0      341.29      427.57     11.49 o 
   8   4   0        6.80        5.36      4.67 o 
   9   4   0      152.68      155.01      9.52 o 
  10   4   0      587.29      717.46     19.63 o 
  11   4   0        1.06        0.21      8.51 o 
  12   4   0       13.08       16.77      9.45 o 
  13   4   0        3.16       -7.94      7.94 o 
  14   4   0       14.98       22.33      7.47 o 
   1   5   0     1590.22     1774.95     14.93 o 
   2   5   0     2798.48     3373.37     91.68 o 
   3   5   0     2048.23     2556.00     55.85 o 
   4   5   0     1122.43     1417.11     52.10 o 
   5   5   0       16.75       20.13      5.33 o 
   6   5   0     1493.68     1497.45     42.90 o 
   7   5   0     2000.20     2524.61     39.51 o 
   8   5   0       67.98       95.90      7.77 o 
   9   5   0      510.75      630.14     43.98 o 
  10   5   0       67.62       80.56      8.50 o 
  11   5   0      109.35      130.52     10.22 o 
  12   5   0       10.11        3.63      7.80 o 
  13   5   0        6.17       13.18      7.66 o 
  14   5   0      197.86      240.33     14.45 o 
   0   6   0       45.12       56.78      7.64 o 
   1   6   0      317.29      334.44     12.36 o 
   2   6   0     2179.64     2690.69     22.99 o 
   3   6   0     5175.30     6028.20     33.36 o 
   4   6   0        0.31       -0.90      3.37 o 
   5   6   0      717.53      746.62     14.43 o 
   6   6   0      945.42     1203.21     65.61 o 
   7   6   0        0.77        0.72      4.45 o 
   8   6   0      201.66      233.26     10.62 o 
   9   6   0      421.17      521.15     16.41 o 
  10   6   0      352.08      358.32     16.16 o 
  11   6   0      216.52      220.23     14.91 o 
  12   6   0       36.93       58.45      9.69 o 
  13   6   0        1.26        9.20      6.96 o 
   1   7   0        6.74        4.12      2.98 o 
   2   7   0       20.00       33.55      6.41 o 
   3   7   0        0.42        4.47      3.08 o 
   4   7   0     2148.98     2667.50     28.16 o 
   5   7   0     1538.12     1945.97     24.27 o 
   6   7   0      115.02      152.00      8.43 o 
   7   7   0       30.37       47.55     24.45 o 
   8   7   0       60.87       69.34      6.71 o 
   9   7   0       20.66       22.79      7.09 o 
  10   7   0       60.49       69.19      8.03 o 
  11   7   0       47.76       35.77      9.46 o 
  12   7   0       16.65       33.48      7.77 o 
  13   7   0      100.26      105.68     11.29 o 
   0   8   0     2641.07     2659.07     41.70 o 
   1   8   0      978.48     1108.87     35.30 o 
   2   8   0     1461.87     1758.37     50.18 o 
   3   8   0       46.35       68.78     14.96 o 
   4   8   0      969.87     1215.43     41.32 o 
   5   8   0      341.01      394.77     12.71 o 
   6   8   0       40.49       45.78     10.21 o 
   7   8   0      108.78      114.65      8.75 o 
   8   8   0      346.93      456.80     30.94 o 
   9   8   0      351.66      448.08     24.52 o 
  10   8   0       83.16       85.36      9.23 o 
  11   8   0       42.39       52.09      9.78 o 
  12   8   0       44.87       57.11      9.91 o 
   1   9   0        0.46       -0.87      4.48 o 
   2   9   0      329.93      428.96     17.68 o 
   3   9   0      225.39      232.21     13.65 o 
   4   9   0      970.47     1126.19     38.13 o 
   5   9   0      568.46      587.10     17.52 o 
   6   9   0       36.06       43.36      6.69 o 
   7   9   0      117.17      126.25     10.30 o 
   8   9   0      117.58      124.87     10.56 o 
   9   9   0       12.80       20.09      9.79 o 
  10   9   0        3.43        7.20      7.25 o 
  11   9   0       18.60       29.51      7.78 o 
  12   9   0        0.44       -7.34      7.34 o 
   0  10   0      374.22      456.02     26.09 o 
   1  10   0     1288.47     1525.27     25.06 o 
   2  10   0       17.55       11.71      6.41 o 
   3  10   0      748.71      867.29     26.22 o 
   4  10   0      135.66      156.72      9.99 o 
   5  10   0      180.58      224.91     13.78 o 
   6  10   0      288.25      305.89     13.17 o 
   7  10   0      265.47      286.19     18.56 o 
   8  10   0      133.14      156.09     15.23 o 
   9  10   0       38.96       47.33      8.72 o 
  10  10   0        0.47       -6.67      8.69 o 
  11  10   0      120.25      141.50     13.71 o 
   1  11   0        4.65       -2.41      7.29 o 
   2  11   0      104.69      114.94     10.18 o 
   3  11   0     1196.09     1417.76     67.44 o 
   4  11   0       40.88       52.50      9.63 o 
   5  11   0       16.08       29.40      6.47 o 
   6  11   0      313.77      340.58     14.23 o 
   7  11   0      118.26      124.87     12.48 o 
   8  11   0        2.66        3.15     16.91 o 
   9  11   0      141.83      148.79     11.12 o 
  10  11   0      166.21      182.03     12.75 o 
   0  12   0      131.30      162.06     18.36 o 
   1  12   0      646.89      785.40     21.38 o 
   2  12   0      499.53      581.71     18.23 o 
   3  12   0       19.76       18.41     12.58 o 
   4  12   0       42.62       61.88     14.80 o 
   5  12   0       77.03       87.74     28.73 o 
   6  12   0       64.08       78.83     10.39 o 
   7  12   0      156.54      205.55     14.23 o 
   8  12   0      223.03      263.90     14.62 o 
   9  12   0        7.11        5.49     10.68 o 
   1  13   0        0.56        9.09      6.42 o 
   2  13   0      298.63      360.78     15.47 o 
   3  13   0      104.46      141.28     10.77 o 
   4  13   0        1.97        7.29      6.46 o 
   5  13   0        3.52        7.70      6.79 o 
   6  13   0      555.77      612.83     53.40 o 
   7  13   0      221.79      252.97     17.96 o 
   8  13   0       10.43       19.88      7.50 o 
   0  14   0       23.96       14.43     13.69 o 
   1  14   0        0.01       -6.01      6.98 o 
   2  14   0      475.79      566.24     19.89 o 
   3  14   0      175.49      203.71     12.98 o 
   4  14   0        1.05       -3.56      7.69 o 
   5  14   0       33.00       40.70      8.61 o 
   6  14   0        6.85       -5.95      8.88 o 
   1  15   0        8.24       12.43      7.43 o 
   2  15   0       46.73       50.64     11.35 o 
   3  15   0       60.13       67.67     10.21 o 
 -14   1   1        6.95        7.17      2.30 o 
 -13   1   1        7.04        8.43      2.43 o 
 -12   1   1      262.28      246.84     19.62 o 
 -11   1   1       13.42       15.08      4.93 o 
 -10   1   1       35.09       32.83      9.99 o 
  -9   1   1       73.10       85.68     19.99 o 
  -8   1   1     1707.17     1521.74     31.89 o 
  -7   1   1       28.16       18.59      5.79 o 
  -6   1   1      480.26      466.46     15.78 o 
  -5   1   1      118.55      134.51     10.59 o 
  -4   1   1      352.23      298.08     11.22 o 
  -3   1   1      443.83      348.00     11.00 o 
  -2   1   1     1415.19     1452.90     18.27 o 
  -1   1   1       49.34       62.15      4.62 o 
   0   1   1      732.89      879.26     12.13 o 
   1   1   1      197.51      163.87      6.32 o 
   2   1   1       72.58       73.49      6.95 o 
   3   1   1     1013.16      876.39     15.57 o 
   4   1   1      188.27      167.86      9.07 o 
   5   1   1      201.37      229.15     11.20 o 
   6   1   1      321.85      374.33     14.49 o 
   7   1   1        0.49        0.38      5.85 o 
   8   1   1        0.49        0.59     27.66 o 
   9   1   1      905.06      771.13     26.07 o 
  10   1   1        0.16       21.17      9.36 o 
  11   1   1       64.48       61.88     11.56 o 
  12   1   1        1.13        0.23     18.37 o 
  13   1   1      127.15      128.53     18.03 o 
  14   1   1       31.65       29.17     13.82 o 
 -14   2   1       10.68       42.21     13.18 o 
 -13   2   1      110.37      110.63     19.56 o 
 -12   2   1        0.32        0.33      9.89 o 
 -11   2   1       91.73       77.72     15.01 o 
 -10   2   1      219.21      209.43     16.50 o 
  -9   2   1       58.92       66.30     19.59 o 
  -8   2   1      239.78      248.38     15.08 o 
  -7   2   1        0.85        0.26      6.92 o 
  -6   2   1      146.17      163.17     10.23 o 
  -5   2   1      665.32      600.70     17.61 o 
  -4   2   1     3743.29     3447.83     34.74 o 
  -3   2   1     7547.07     7585.69     47.81 o 
  -2   2   1      573.54      616.37     12.81 o 
  -1   2   1     2010.72     2228.44     21.49 o 
   0   2   1      586.47      612.14     10.89 o 
   1   2   1     1304.93     1316.25     15.84 o 
   2   2   1      150.87      125.34      6.20 o 
   3   2   1     3340.07     3252.68     28.93 o 
   4   2   1     1990.75     1801.26     23.84 o 
   5   2   1     2933.05     2539.66     30.62 o 
   6   2   1      263.18      257.46     12.00 o 
   7   2   1      108.33       90.81      8.79 o 
   8   2   1      116.38      124.88     14.67 o 
   9   2   1      711.58      555.20     23.48 o 
  10   2   1        1.00        2.30      0.76 o 
  11   2   1       29.93       32.48      9.36 o 
  12   2   1       10.47       27.88     10.60 o 
  13   2   1       15.05       15.88      4.98 o 
  14   2   1       46.14       39.50     12.85 o 
 -14   3   1        0.96       14.68      9.99 o 
 -13   3   1        4.29        3.27      9.92 o 
 -12   3   1      232.80      263.27     20.66 o 
 -11   3   1       90.03       74.47     13.70 o 
 -10   3   1        3.99        3.23      1.00 o 
  -9   3   1     1056.20     1178.54     33.16 o 
  -8   3   1      702.75      639.12     23.21 o 
  -7   3   1       96.76      103.42     10.42 o 
  -6   3   1      559.72      531.80     18.10 o 
  -5   3   1     2532.20     2540.78     33.27 o 
  -4   3   1      257.58      261.29     12.08 o 
  -3   3   1     4660.51     4936.14     40.58 o 
  -2   3   1      357.37      398.16     12.86 o 
  -1   3   1       49.14       48.17      4.89 o 
   0   3   1     3900.89     3463.71     27.77 o 
   1   3   1     1378.48     1325.29     17.30 o 
   2   3   1      513.24      465.46     11.71 o 
   3   3   1      184.16      145.44      7.79 o 
   4   3   1     8499.63     7514.28     49.27 o 
   5   3   1      214.47      186.06     10.24 o 
   6   3   1       71.08       61.26      7.46 o 
   7   3   1      110.72       89.78      9.65 o 
   8   3   1       26.68       33.43     10.26 o 
   9   3   1      317.76      320.97     25.14 o 
  10   3   1      467.87      430.76     21.25 o 
  11   3   1        2.47       31.44     12.23 o 
  12   3   1        1.98        1.31      0.36 o 
  13   3   1      165.03      158.99     19.82 o 
  14   3   1        3.38        4.23      9.68 o 
 -14   4   1       76.23       85.07     18.89 o 
 -13   4   1      401.39      445.96     31.25 o 
 -12   4   1        1.42        1.18      0.31 o 
 -11   4   1        4.91        5.47      1.65 o 
 -10   4   1       20.33       20.94      6.74 o 
  -9   4   1      682.01      678.51     26.97 o 
  -8   4   1      148.14      191.30     14.92 o 
  -7   4   1      389.28      354.80     17.35 o 
  -6   4   1        4.42       13.41      7.01 o 
  -5   4   1     3939.90     4012.47     44.02 o 
  -4   4   1     2405.92     2469.23     32.82 o 
  -3   4   1      651.36      642.25     17.45 o 
  -2   4   1      483.92      438.15     13.62 o 
  -1   4   1     4945.46     4702.65     36.71 o 
   0   4   1     8705.51     7698.32     45.09 o 
   1   4   1     2682.36     2350.07     24.93 o 
   2   4   1      496.23      487.55     11.39 o 
   3   4   1       34.39       33.44      4.63 o 
   4   4   1      455.76      420.77     13.91 o 
   5   4   1      702.94      640.40     17.86 o 
   6   4   1     1344.48     1170.96     25.84 o 
   7   4   1      203.77      180.54     12.28 o 
   8   4   1     1918.77     1647.39     35.53 o 
   9   4   1        2.99       26.49      9.78 o 
  10   4   1      148.74      145.24     15.50 o 
  11   4   1      115.24       81.94     15.70 o 
  12   4   1      140.58      100.34     17.53 o 
  13   4   1        6.23        6.62      1.99 o 
  14   4   1       96.37      117.12     17.22 o 
 -14   5   1       29.03       30.35     13.03 o 
 -13   5   1        0.01       17.09     14.47 o 
 -12   5   1        2.88        2.59      0.79 o 
 -11   5   1       12.92       15.22     11.94 o 
 -10   5   1        0.30        0.86     19.26 o 
  -9   5   1     2737.68     2601.17     52.10 o 
  -8   5   1      146.57      153.58     14.50 o 
  -7   5   1      911.85      938.11     28.17 o 
  -6   5   1      598.30      601.79     22.03 o 
  -5   5   1     3223.66     3300.41     42.70 o 
  -4   5   1      974.88     1082.45     25.33 o 
  -3   5   1     4948.02     5180.36     46.78 o 
  -2   5   1      225.70      269.35     11.45 o 
  -1   5   1      882.93      808.55     18.59 o 
   0   5   1     1394.60     1229.38     20.12 o 
   1   5   1     2159.13     1710.65     23.46 o 
   2   5   1     2950.55     2539.86     28.96 o 
   3   5   1     2678.32     2511.02     30.25 o 
   4   5   1     6488.09     6029.00     49.32 o 
   5   5   1       68.77       61.00      8.89 o 
   6   5   1      807.45      797.98     22.46 o 
   7   5   1       90.76      104.97     10.07 o 
   8   5   1      667.09      618.86     23.66 o 
   9   5   1      168.14      209.35     18.12 o 
  10   5   1      830.79      736.91     29.56 o 
  11   5   1        5.17       -2.92      9.47 o 
  12   5   1       81.92       40.99     15.37 o 
  13   5   1       45.09       22.37     11.87 o 
  14   5   1        3.33       -7.02     12.24 o 
 -13   6   1       78.98       73.94     18.04 o 
 -12   6   1        2.12        1.78      0.49 o 
 -11   6   1       54.87       60.18     16.28 o 
 -10   6   1        1.65       -5.56     14.22 o 
  -9   6   1      218.52      267.77     19.70 o 
  -8   6   1       44.56       64.54     13.28 o 
  -7   6   1     1071.23     1050.96     31.45 o 
  -6   6   1      249.95      262.84     16.29 o 
  -5   6   1      161.09      151.03     11.85 o 
  -4   6   1      738.34      630.56     20.24 o 
  -3   6   1      634.78      633.28     19.49 o 
  -2   6   1      717.36      766.24     20.87 o 
  -1   6   1      147.57      133.89      9.44 o 
   0   6   1      382.12      341.74     13.39 o 
   1   6   1      372.94      277.59     11.82 o 
   2   6   1      166.24      131.21      8.85 o 
   3   6   1      327.77      319.07     13.40 o 
   4   6   1       49.17       42.48      6.73 o 
   5   6   1      594.10      461.93     18.12 o 
   6   6   1      368.27      355.16     16.25 o 
   7   6   1      423.77      396.89     19.19 o 
   8   6   1     1506.99     1247.55     34.07 o 
   9   6   1        3.55      -11.70     11.70 o 
  10   6   1       66.72       64.50     12.77 o 
  11   6   1        5.86       19.83      9.86 o 
  12   6   1       93.19       82.63     16.20 o 
  13   6   1        0.02       18.79     12.46 o 
 -13   7   1       30.06       34.79     17.15 o 
 -12   7   1      231.55      278.31     25.82 o 
 -11   7   1      133.42      195.47     19.90 o 
 -10   7   1      390.37      460.92     29.77 o 
  -9   7   1      264.86      267.50     20.37 o 
  -8   7   1        2.17        6.66      8.97 o 
  -7   7   1       49.02       33.27     11.13 o 
  -6   7   1      316.83      307.52     17.92 o 
  -5   7   1        0.47       -1.98      7.68 o 
  -4   7   1      112.03       90.36     10.99 o 
  -3   7   1      602.11      550.64     19.87 o 
  -2   7   1     1697.19     1584.02     29.07 o 
  -1   7   1     1018.24      852.88     22.31 o 
   0   7   1      961.71      762.84     21.02 o 
   1   7   1      613.28      505.89     17.32 o 
   2   7   1      975.26      794.60     21.59 o 
   3   7   1      861.37      721.67     20.72 o 
   4   7   1       70.25       66.83      9.17 o 
   5   7   1      120.43      109.63     10.23 o 
   6   7   1       43.91       21.48      9.62 o 
   7   7   1      324.99      293.87     17.91 o 
   8   7   1       22.89       23.23      9.47 o 
   9   7   1       22.54       23.15     10.46 o 
  10   7   1       93.29       81.72     13.91 o 
  11   7   1      319.38      266.57     21.92 o 
  12   7   1       82.85      103.84     15.57 o 
  13   7   1       60.91       61.05     13.43 o 
 -12   8   1        9.83        4.04     15.53 o 
 -11   8   1       26.10       49.74     14.37 o 
 -10   8   1       91.88       82.12     16.51 o 
  -9   8   1       32.58       36.53     13.62 o 
  -8   8   1      233.26      272.98     21.57 o 
  -7   8   1       22.97       46.67     13.22 o 
  -6   8   1     1329.64     1301.82     36.88 o 
  -5   8   1       19.37       33.99      9.48 o 
  -4   8   1        8.86       19.28      7.61 o 
  -3   8   1       21.85        8.25      7.77 o 
  -2   8   1     1488.40     1335.66     31.25 o 
  -1   8   1      300.84      273.47     15.04 o 
   0   8   1       47.23       52.29      9.15 o 
   1   8   1      498.51      431.51     17.77 o 
   2   8   1       43.75       61.03      8.56 o 
   3   8   1     1116.91      941.37     25.58 o 
   4   8   1       50.55       32.00      8.21 o 
   5   8   1       66.56       71.91      8.89 o 
   6   8   1      123.59      118.39     12.20 o 
   7   8   1      832.53      760.87     27.62 o 
   8   8   1      193.75      191.07     16.29 o 
   9   8   1        0.18       -6.33      8.74 o 
  10   8   1       62.46       53.22     13.06 o 
  11   8   1       51.46       33.58     12.62 o 
  12   8   1        3.29       16.54     10.60 o 
 -12   9   1        2.45       20.92     13.55 o 
 -11   9   1       31.69        6.97     15.99 o 
 -10   9   1        8.94       27.47     14.38 o 
  -9   9   1       65.95       72.87     17.27 o 
  -8   9   1       42.02       59.24     14.60 o 
  -7   9   1      967.39      905.94     36.37 o 
  -6   9   1      232.97      240.06     18.96 o 
  -5   9   1       61.47       75.32     11.36 o 
  -4   9   1       29.88       28.32     10.16 o 
  -3   9   1       69.23       73.72     11.57 o 
  -2   9   1       51.64       48.76      8.53 o 
  -1   9   1      119.35      114.92     12.97 o 
   0   9   1      401.05      361.42     18.68 o 
   1   9   1     1343.98     1104.23     29.25 o 
   2   9   1      556.66      488.42     20.86 o 
   3   9   1       76.02       61.10      9.48 o 
   4   9   1        0.00        0.65      6.94 o 
   5   9   1      334.89      290.46     17.32 o 
   6   9   1      398.70      356.24     19.36 o 
   7   9   1        2.36       23.87      9.40 o 
   8   9   1      180.31      198.01     16.35 o 
   9   9   1        2.47        2.88      9.90 o 
  10   9   1       54.17       59.67     12.68 o 
  11   9   1       30.14       19.55     12.60 o 
 -11  10   1      285.73      299.13     24.67 o 
 -10  10   1        2.81       15.40     15.68 o 
  -9  10   1       39.02       56.93     17.59 o 
  -8  10   1      105.51       98.46     19.84 o 
  -7  10   1       71.56       69.34     14.74 o 
  -6  10   1       75.93       47.33     16.18 o 
  -5  10   1       45.81       55.01     11.98 o 
  -4  10   1      402.16      376.23     21.82 o 
  -3  10   1     1814.50     1737.35     42.51 o 
  -2  10   1     1885.68     1580.65     40.31 o 
  -1  10   1      615.23      541.13     24.86 o 
   0  10   1      174.36      159.00     15.56 o 
   1  10   1      789.27      665.76     25.57 o 
   2  10   1     1410.38     1285.51     35.67 o 
   3  10   1      218.02      212.96     15.97 o 
   4  10   1      921.18      770.99     28.46 o 
   5  10   1      433.46      370.47     20.12 o 
   6  10   1       17.62        9.23      9.66 o 
   7  10   1       29.57       24.80     11.39 o 
   8  10   1       46.57       45.84     11.45 o 
   9  10   1      189.10      147.33     18.34 o 
  10  10   1      237.95      230.46     19.15 o 
  11  10   1       48.00       40.47     13.30 o 
 -10  11   1       15.84       33.13     15.17 o 
  -9  11   1      163.48      181.21     20.89 o 
  -8  11   1      100.05       81.88     19.74 o 
  -7  11   1       42.32       56.56     14.28 o 
  -6  11   1       41.42       35.97     13.68 o 
  -5  11   1       12.85        7.57     11.82 o 
  -4  11   1       98.59       72.06     14.05 o 
  -3  11   1      104.85      115.45     14.27 o 
  -2  11   1      146.59      173.78     17.55 o 
  -1  11   1      246.62      203.73     18.30 o 
   0  11   1     1227.18     1033.84     34.05 o 
   1  11   1     1665.45     1343.23     37.58 o 
   2  11   1        7.97       19.68     14.09 o 
   3  11   1        8.96       13.32      9.68 o 
   4  11   1       16.40        8.46     10.31 o 
   5  11   1      178.68      141.53     14.35 o 
   6  11   1       83.62       70.69     13.00 o 
   7  11   1       11.46        1.88     12.29 o 
   8  11   1       12.81        2.97     10.13 o 
   9  11   1        4.15       19.45     11.27 o 
  10  11   1       88.49       82.95     14.09 o 
  -9  12   1        0.02       11.13     11.39 o 
  -8  12   1        0.34        9.65     14.89 o 
  -7  12   1       24.40       22.65     14.60 o 
  -6  12   1      161.13      151.08     19.07 o 
  -5  12   1        3.16       -1.19     12.85 o 
  -4  12   1        0.01       13.28     10.45 o 
  -3  12   1      111.00      112.65     15.78 o 
  -2  12   1        0.53        9.88     10.85 o 
  -1  12   1      921.32      758.97     31.48 o 
   0  12   1       39.38       20.41     17.16 o 
   1  12   1        9.79       33.79     11.22 o 
   2  12   1      529.82      402.95     26.32 o 
   3  12   1        6.29        1.85      9.04 o 
   4  12   1       73.46       49.05     12.64 o 
   5  12   1        2.27       -4.74      8.74 o 
   6  12   1       14.05        5.81     11.40 o 
   7  12   1       75.83       67.49     12.65 o 
   8  12   1       27.38       27.07     11.48 o 
   9  12   1        5.58        8.54     11.56 o 
  -7  13   1      350.99      328.28     27.34 o 
  -6  13   1        7.60       28.06     14.03 o 
  -5  13   1      251.08      222.67     21.58 o 
  -4  13   1        9.55       10.84     13.37 o 
  -3  13   1      110.83       80.17     15.54 o 
  -2  13   1       73.04       56.90     15.97 o 
  -1  13   1       10.33       23.11     10.27 o 
   0  13   1        6.59       -5.06     11.85 o 
   1  13   1       64.77       74.35     15.28 o 
   2  13   1       55.42       34.84     12.64 o 
   3  13   1       32.95       37.91     10.46 o 
   4  13   1      163.12      132.89     15.24 o 
   5  13   1       18.86       19.46     11.86 o 
   6  13   1      237.00      168.25     19.88 o 
   7  13   1        2.56        9.79     12.01 o 
  -6  14   1      103.19      104.57     21.36 o 
  -5  14   1        5.99       12.11     12.61 o 
  -4  14   1       18.87       24.77     12.01 o 
  -3  14   1       28.99       27.39     14.24 o 
  -2  14   1      115.85       91.01     17.29 o 
  -1  14   1        3.79       17.34     12.54 o 
   0  14   1       14.66       15.78     12.13 o 
   1  14   1      115.96      111.71     15.55 o 
   2  14   1        1.82        1.10     13.26 o 
   3  14   1       47.16       63.57     12.26 o 
   4  14   1        0.13      -12.71     12.71 o 
   5  14   1        5.49        0.00     11.71 o 
  -3  15   1       47.65       87.12     15.50 o 
  -2  15   1      341.91      286.50     25.84 o 
  -1  15   1      156.84      163.07     19.23 o 
   0  15   1       53.70       70.35     13.88 o 
   1  15   1       43.94       45.78     14.31 o 
   2  15   1      202.41      157.54     20.68 o 
 -14   0   2      254.10      236.30     27.37 o 
 -13   0   2      102.94       98.63     20.86 o 
 -12   0   2      464.66      441.35     28.08 o 
 -11   0   2        9.79       -2.63     10.95 o 
 -10   0   2      464.47      446.99     25.14 o 
  -9   0   2        3.84      -11.41     11.41 o 
  -8   0   2     1994.90     2076.94     35.28 o 
  -7   0   2      407.52      331.95     14.06 o 
  -6   0   2     1153.68     1417.51     26.03 o 
  -5   0   2     3432.52     2919.88     34.24 o 
  -4   0   2     2826.89     2299.53     28.19 o 
  -3   0   2     1038.70     1019.78     16.70 o 
  -2   0   2     7940.08     7866.12     39.59 o 
  -1   0   2    30670.40    30414.32    314.81 o 
   0   0   2     3955.21     3821.98     33.04 o 
   1   0   2   100084.57    99516.56    501.04 o 
   2   0   2      812.86      658.62     16.78 o 
   3   0   2      573.08      533.37     15.55 o 
   4   0   2       14.09       24.06      7.07 o 
   5   0   2       31.99       52.96     14.31 o 
   6   0   2     2586.22     2930.51     40.13 o 
   7   0   2      394.59      455.97     18.47 o 
   8   0   2      825.78      894.70     40.05 o 
   9   0   2       75.45       69.67     11.35 o 
  10   0   2      260.00      280.32     25.90 o 
  11   0   2       26.79       26.00     12.27 o 
  12   0   2      124.80      136.33     27.68 o 
  13   0   2      115.82      119.08     23.19 o 
  14   0   2      137.45      143.21     20.83 o 
 -14   1   2       27.79       57.22     13.29 o 
 -13   1   2        5.78       11.10     14.07 o 
 -12   1   2       33.87       38.60     11.77 o 
 -11   1   2      376.88      361.23     21.80 o 
 -10   1   2      293.78      346.62     20.17 o 
  -9   1   2      925.37     1092.40     31.30 o 
  -8   1   2      171.69      191.15     13.53 o 
  -7   1   2      441.09      451.28     22.06 o 
  -6   1   2       37.35       26.69      6.76 o 
  -5   1   2     2285.99     2230.76     30.99 o 
  -4   1   2      462.81      374.75     14.18 o 
  -3   1   2     3215.51     2839.73     31.55 o 
  -2   1   2       46.41       52.28      5.94 o 
  -1   1   2    12407.71     9806.85    241.86 o 
   0   1   2        6.23        4.04      4.17 o 
   1   1   2      944.59     1103.12     19.28 o 
   2   1   2     2137.56     2222.06     27.70 o 
   3   1   2      629.13      578.63     16.77 o 
   4   1   2      178.20      145.34     10.08 o 
   5   1   2     3263.42     3247.19     40.71 o 
   6   1   2      191.66      180.39     11.06 o 
   7   1   2      936.20      812.97     27.10 o 
   8   1   2      163.36      162.99     18.58 o 
   9   1   2      644.47      665.00     30.52 o 
  10   1   2      172.80      175.54     27.44 o 
  11   1   2       80.32       28.78     28.00 o 
  12   1   2      181.44      223.07     22.22 o 
  13   1   2       22.68        2.23     15.64 o 
  14   1   2       36.27       25.05     15.11 o 
 -14   2   2       28.47       45.87     13.64 o 
 -13   2   2      118.15      160.47     19.75 o 
 -12   2   2        0.80       19.33      9.48 o 
 -11   2   2        3.03       21.07      8.62 o 
 -10   2   2       50.20       61.30     10.12 o 
  -9   2   2      764.25      733.65     26.81 o 
  -8   2   2      887.60      870.18     26.95 o 
  -7   2   2      440.18      437.41     18.24 o 
  -6   2   2      356.67      298.72     15.10 o 
  -5   2   2     1058.08      916.24     23.43 o 
  -4   2   2     3474.57     3555.97     39.14 o 
  -3   2   2        5.23        3.47      4.93 o 
  -2   2   2      281.70      266.69     12.04 o 
  -1   2   2     1150.59     1161.64     20.43 o 
   0   2   2      415.42      398.46     11.64 o 
   1   2   2     1013.58     1191.59     20.46 o 
   2   2   2      328.02      352.57     13.25 o 
   3   2   2      195.65      191.65      9.88 o 
   4   2   2     2894.05     2949.11     35.70 o 
   5   2   2      879.55      786.40     21.32 o 
   6   2   2      759.48      634.24     20.78 o 
   7   2   2       40.13       34.35      8.18 o 
   8   2   2      624.22      499.40     21.71 o 
   9   2   2      150.77      154.16     18.79 o 
  10   2   2       27.38       26.66      7.74 o 
  11   2   2        7.09       -1.03     11.16 o 
  12   2   2       10.04       -3.40     12.06 o 
  13   2   2       65.06       70.78     20.47 o 
  14   2   2       22.51        7.21     13.55 o 
 -14   3   2       45.61       19.25     14.29 o 
 -13   3   2       75.89       78.94     18.13 o 
 -12   3   2        8.81       26.09     10.72 o 
 -11   3   2      763.85      737.10     31.77 o 
 -10   3   2       16.76        4.50     10.77 o 
  -9   3   2      346.74      304.98     19.86 o 
  -8   3   2      393.96      347.53     19.04 o 
  -7   3   2      176.97      149.57     12.42 o 
  -6   3   2      361.43      314.54     16.33 o 
  -5   3   2      236.19      235.22     13.22 o 
  -4   3   2      290.20      291.32     13.66 o 
  -3   3   2     1704.22     1928.04     29.29 o 
  -2   3   2      894.31     1047.49     20.77 o 
  -1   3   2       33.44       41.21      6.94 o 
   0   3   2     6885.87     7800.40     53.31 o 
   1   3   2        3.05        4.33      4.86 o 
   2   3   2     1837.20     1855.66     26.65 o 
   3   3   2      266.60      286.27     12.45 o 
   4   3   2       44.34       46.65      7.23 o 
   5   3   2       39.27       34.39      7.46 o 
   6   3   2      623.47      589.30     20.39 o 
   7   3   2       78.14       67.64      9.19 o 
   8   3   2      456.97      394.31     20.37 o 
   9   3   2      382.03      294.62     20.06 o 
  10   3   2       36.20       38.66     10.35 o 
  11   3   2      223.35      209.32     20.40 o 
  12   3   2        0.57      -13.54     13.54 o 
  13   3   2       79.07       80.16     18.07 o 
  14   3   2        2.42      -11.10     11.10 o 
 -14   4   2        0.32       19.49     11.36 o 
 -13   4   2        5.40       -6.33     11.65 o 
 -12   4   2       17.30       15.71     12.92 o 
 -11   4   2        8.82        5.45     11.84 o 
 -10   4   2        0.09       11.58      9.77 o 
  -9   4   2      245.67      288.72     18.56 o 
  -8   4   2       56.86       54.16     11.02 o 
  -7   4   2        0.69       -2.00      6.76 o 
  -6   4   2      477.09      444.44     18.71 o 
  -5   4   2       30.24       22.82      8.51 o 
  -4   4   2     1254.62     1383.99     29.38 o 
  -3   4   2       52.61       47.43      7.91 o 
  -2   4   2        8.52       10.64      5.52 o 
  -1   4   2      131.84      175.85     10.50 o 
   0   4   2      150.30      174.80     10.62 o 
   1   4   2       13.19       18.89      4.63 o 
   2   4   2       48.65       52.78      6.43 o 
   3   4   2      650.62      621.93     18.94 o 
   4   4   2       39.10       47.23      8.03 o 
   5   4   2      380.72      335.96     15.46 o 
   6   4   2       47.78       47.72      8.99 o 
   7   4   2        9.41       11.63      7.45 o 
   8   4   2       12.13       14.68      7.93 o 
   9   4   2       11.30       17.56     10.29 o 
  10   4   2      143.37      150.52     16.76 o 
  11   4   2      208.83      166.14     20.31 o 
  12   4   2        0.14      -11.88     11.88 o 
  13   4   2        4.74      -12.92     13.44 o 
 -13   5   2      251.37      268.52     26.29 o 
 -12   5   2       42.64       24.17     16.29 o 
 -11   5   2        6.40        0.00     13.21 o 
 -10   5   2      113.49      115.07     14.61 o 
  -9   5   2      145.65      138.80     17.94 o 
  -8   5   2     1724.60     1612.00     39.87 o 
  -7   5   2      194.05      207.99     16.16 o 
  -6   5   2      629.70      587.58     22.49 o 
  -5   5   2      886.33      930.72     26.57 o 
  -4   5   2        1.91        4.58      6.94 o 
  -3   5   2     1162.16     1252.97     28.27 o 
  -2   5   2      396.63      425.90     17.12 o 
  -1   5   2     1987.78     2266.09     32.86 o 
   0   5   2     2398.76     2497.51     33.75 o 
   1   5   2     2187.98     2270.60     32.33 o 
   2   5   2        1.04        6.28      4.74 o 
   3   5   2      391.95      406.07     16.54 o 
   4   5   2      306.37      264.96     13.49 o 
   5   5   2      750.96      674.67     22.64 o 
   6   5   2       97.42      105.73     11.76 o 
   7   5   2      277.61      267.73     16.31 o 
   8   5   2      873.13      822.93     29.71 o 
   9   5   2      234.45      219.82     19.13 o 
  10   5   2       46.54       49.26     11.28 o 
  11   5   2        2.32        2.03      9.68 o 
  12   5   2       76.27       40.05     15.08 o 
  13   5   2       78.28       67.92     14.67 o 
 -13   6   2        5.52        3.95     13.44 o 
 -12   6   2       74.51       95.77     15.30 o 
 -11   6   2       11.52       32.73     13.54 o 
 -10   6   2       12.75       -5.74     13.99 o 
  -9   6   2      353.05      348.77     23.51 o 
  -8   6   2      468.75      485.41     24.86 o 
  -7   6   2       62.83       75.62     11.18 o 
  -6   6   2        9.31        5.87      8.36 o 
  -5   6   2     1377.97     1363.90     34.02 o 
  -4   6   2     2570.47     2687.07     42.35 o 
  -3   6   2      993.67      981.99     26.73 o 
  -2   6   2      420.40      460.15     17.84 o 
  -1   6   2      610.21      587.21     19.89 o 
   0   6   2        0.46       -4.06      5.78 o 
   1   6   2      185.68      175.85     11.89 o 
   2   6   2       22.06       26.50      6.48 o 
   3   6   2      609.94      559.47     19.88 o 
   4   6   2     3909.38     3585.88     47.33 o 
   5   6   2      755.10      760.63     24.55 o 
   6   6   2        6.78       10.08      7.41 o 
   7   6   2       55.16       51.14      8.98 o 
   8   6   2       41.66       46.05     12.28 o 
   9   6   2      446.79      447.62     24.53 o 
  10   6   2       14.70        0.95     12.93 o 
  11   6   2       22.26        7.36     11.04 o 
  12   6   2       60.23       47.96     14.71 o 
  13   6   2       29.79        7.14     12.71 o 
 -13   7   2        9.57       24.75     12.43 o 
 -12   7   2      157.90      160.27     20.84 o 
 -11   7   2        0.40       -3.99     13.69 o 
 -10   7   2      269.28      312.41     24.58 o 
  -9   7   2        6.78       30.08     12.42 o 
  -8   7   2        2.08      -10.20     10.20 o 
  -7   7   2       84.40       87.29     14.84 o 
  -6   7   2      149.39      145.77     14.75 o 
  -5   7   2       61.12       66.16     11.44 o 
  -4   7   2      888.83      891.62     28.69 o 
  -3   7   2     1034.90     1076.93     29.31 o 
  -2   7   2      253.90      250.85     15.28 o 
  -1   7   2      102.17       99.28     10.38 o 
   0   7   2      760.64      599.14     21.44 o 
   1   7   2        2.17        5.77      5.89 o 
   2   7   2      547.05      504.06     19.63 o 
   3   7   2      376.42      349.19     17.06 o 
   4   7   2      374.47      378.46     18.23 o 
   5   7   2      226.82      223.11     14.27 o 
   6   7   2      400.87      378.41     20.22 o 
   7   7   2        7.55       -0.82      9.34 o 
   8   7   2      106.00       98.49     13.84 o 
   9   7   2       38.62       44.48     12.41 o 
  10   7   2       46.39       42.55     13.57 o 
  11   7   2       64.42       61.15     15.04 o 
  12   7   2       16.99       28.23     12.22 o 
 -12   8   2      166.15      141.91     21.10 o 
 -11   8   2       64.64       48.85     15.26 o 
 -10   8   2       99.75       88.95     18.48 o 
  -9   8   2       85.83       85.39     15.34 o 
  -8   8   2       96.89      144.66     16.43 o 
  -7   8   2      249.92      261.05     21.30 o 
  -6   8   2      473.91      491.69     24.79 o 
  -5   8   2      758.52      789.73     29.71 o 
  -4   8   2       41.05       35.19     10.64 o 
  -3   8   2      413.93      385.60     20.20 o 
  -2   8   2       34.06       35.54      8.79 o 
  -1   8   2     2121.30     1950.99     40.19 o 
   0   8   2      152.84      147.43     12.79 o 
   1   8   2     1257.75     1166.71     31.06 o 
   2   8   2      244.58      222.54     15.13 o 
   3   8   2      296.83      292.09     17.44 o 
   4   8   2       10.05        5.62      8.89 o 
   5   8   2      490.68      495.78     22.83 o 
   6   8   2      338.79      298.26     19.64 o 
   7   8   2      175.53      202.54     16.83 o 
   8   8   2       18.15       30.38      9.94 o 
   9   8   2       71.29       83.71     12.09 o 
  10   8   2      141.56      113.61     17.46 o 
  11   8   2       80.42       69.38     15.27 o 
  12   8   2       37.75       37.92     11.86 o 
 -11   9   2        0.39      -17.11     17.11 o 
 -10   9   2        9.86       18.20     13.42 o 
  -9   9   2        9.70       10.68      3.03 o 
  -8   9   2       28.43       19.37     13.58 o 
  -7   9   2       68.81       99.81     15.13 o 
  -6   9   2      312.63      347.66     23.19 o 
  -5   9   2      122.80       95.82     14.86 o 
  -4   9   2      610.26      627.77     26.78 o 
  -3   9   2      572.30      624.80     26.18 o 
  -2   9   2       32.81       34.56     10.11 o 
  -1   9   2        6.60        3.02      8.67 o 
   0   9   2       32.87       26.69      8.52 o 
   1   9   2       41.29       42.79      9.73 o 
   2   9   2        0.22        4.43      8.15 o 
   3   9   2      637.72      592.78     24.50 o 
   4   9   2      385.09      376.22     22.51 o 
   5   9   2      433.84      379.73     22.33 o 
   6   9   2       92.08       86.68     13.50 o 
   7   9   2       13.61        1.83     10.64 o 
   8   9   2        7.19        4.85     11.63 o 
   9   9   2       25.93       30.50     11.45 o 
  10   9   2        0.74        9.37     11.37 o 
  11   9   2        0.13       -8.41     11.62 o 
 -11  10   2        0.31        2.78     15.89 o 
 -10  10   2       50.67       43.28     17.96 o 
  -9  10   2       24.24       25.22     13.34 o 
  -8  10   2      103.93      120.14     17.45 o 
  -7  10   2      295.21      293.20     24.92 o 
  -6  10   2      216.95      222.13     20.45 o 
  -5  10   2      353.25      310.54     23.94 o 
  -4  10   2       74.86       70.38     13.78 o 
  -3  10   2       95.80       84.13     14.93 o 
  -2  10   2      616.83      584.12     25.95 o 
  -1  10   2        0.82        0.00      9.96 o 
   0  10   2      112.63      122.59     14.36 o 
   1  10   2      253.91      272.67     18.50 o 
   2  10   2     1358.24     1243.03     37.03 o 
   3  10   2       60.88       60.58     12.05 o 
   4  10   2      470.85      421.35     22.85 o 
   5  10   2       18.17        3.57     11.27 o 
   6  10   2      108.56      103.29     13.98 o 
   7  10   2      141.84      102.12     16.11 o 
   8  10   2       86.06       54.69     13.78 o 
   9  10   2        2.93       11.51      9.50 o 
  10  10   2        9.70        8.50     11.98 o 
 -10  11   2      286.59      233.09     27.50 o 
  -9  11   2       38.79       17.45     17.03 o 
  -8  11   2        8.18       -7.03     16.63 o 
  -7  11   2       13.04       18.60     13.18 o 
  -6  11   2       81.87       85.46     16.47 o 
  -5  11   2        3.56       12.67     10.88 o 
  -4  11   2       42.08       67.23     10.35 o 
  -3  11   2       19.51       24.70     12.09 o 
  -2  11   2     1394.01     1312.90     39.73 o 
  -1  11   2      146.39      129.03     16.74 o 
   0  11   2       52.92       65.77     12.59 o 
   1  11   2      106.76      112.62     15.02 o 
   2  11   2       96.97       88.72     15.11 o 
   3  11   2      123.72      101.49     13.80 o 
   4  11   2      122.05      139.97     14.72 o 
   5  11   2       11.40       -2.94     11.65 o 
   6  11   2       50.10       57.55     12.11 o 
   7  11   2      225.39      198.93     18.48 o 
   8  11   2       89.81       84.50     14.46 o 
   9  11   2       12.93       15.07     10.01 o 
  -8  12   2        1.28       29.24     12.56 o 
  -7  12   2      384.61      420.11     30.89 o 
  -6  12   2      197.19      236.16     24.46 o 
  -5  12   2        4.52       13.87     11.53 o 
  -4  12   2        9.83        5.92     11.69 o 
  -3  12   2      332.23      342.20     24.91 o 
  -2  12   2      118.78      105.12     15.11 o 
  -1  12   2       90.41       87.96     15.01 o 
   0  12   2       28.76       22.52     11.14 o 
   1  12   2      209.87      183.96     17.98 o 
   2  12   2      539.29      459.01     26.66 o 
   3  12   2      312.96      249.85     19.70 o 
   4  12   2       10.26       11.18      8.14 o 
   5  12   2       15.73       27.92      9.97 o 
   6  12   2      165.88      124.75     18.98 o 
   7  12   2      140.60      137.42     17.23 o 
   8  12   2        0.74        1.13     11.85 o 
  -7  13   2      138.52      121.00     22.42 o 
  -6  13   2       50.18       42.93     19.27 o 
  -5  13   2      246.40      235.39     23.89 o 
  -4  13   2       22.91       26.00     11.61 o 
  -3  13   2       10.46       22.30     14.61 o 
  -2  13   2       98.34       93.93     17.31 o 
  -1  13   2      177.04      172.30     18.88 o 
   0  13   2       64.18       43.68     13.59 o 
   1  13   2      188.11      144.11     19.57 o 
   2  13   2       73.09       50.14     14.74 o 
   3  13   2       62.54       69.81     13.31 o 
   4  13   2        0.26       15.38     10.59 o 
   5  13   2      139.84      137.27     16.26 o 
   6  13   2        2.09        6.83     13.03 o 
   7  13   2      213.60      177.59     20.06 o 
  -5  14   2        6.48       29.32     14.53 o 
  -4  14   2      226.91      195.30     22.21 o 
  -3  14   2      161.09      141.35     20.01 o 
  -2  14   2       36.67       43.21     14.87 o 
  -1  14   2      226.99      203.69     19.99 o 
   0  14   2       10.79        0.00     13.45 o 
   1  14   2       44.17       44.81     14.58 o 
   2  14   2        1.57        3.60     11.96 o 
   3  14   2      114.11       91.01     17.52 o 
   4  14   2      142.01      150.59     16.85 o 
   5  14   2       41.35       43.94     12.71 o 
 -14   1   3       69.86       71.90     15.26 o 
 -13   1   3       58.30       32.24     14.87 o 
 -12   1   3        0.25      -15.10     15.10 o 
 -11   1   3      104.38       89.00     12.91 o 
 -10   1   3       15.55      -11.42     13.09 o 
  -9   1   3       98.23       83.41     12.64 o 
  -8   1   3      178.96      200.25     15.44 o 
  -7   1   3      321.88      334.14     17.19 o 
  -6   1   3       27.33       21.37      7.24 o 
  -5   1   3      214.59      210.35     12.18 o 
  -4   1   3      773.57      700.21     20.62 o 
  -3   1   3      176.54      147.56     10.11 o 
  -2   1   3      735.79      687.74     19.78 o 
  -1   1   3       11.96       14.05      5.56 o 
   0   1   3      206.13      193.92     11.36 o 
   1   1   3       32.88       29.63      5.84 o 
   2   1   3        0.66       -4.33      7.00 o 
   3   1   3       21.69       23.59      6.64 o 
   4   1   3       77.20       88.55      9.02 o 
   5   1   3       36.41       49.45      8.38 o 
   6   1   3       56.56       58.42      8.46 o 
   7   1   3      132.22      125.22     14.34 o 
   8   1   3      261.87      206.14     19.45 o 
   9   1   3        3.48      -14.19     14.19 o 
  10   1   3       95.06       73.13     14.75 o 
  11   1   3        3.91      -16.44     16.44 o 
  12   1   3       58.83       49.82     14.28 o 
  13   1   3        4.00      -13.59     13.59 o 
 -14   2   3       13.42        7.99     12.87 o 
 -13   2   3       24.90       24.67     11.89 o 
 -12   2   3        8.12      -14.08     14.08 o 
 -11   2   3        2.04        7.65      9.15 o 
 -10   2   3       44.70       47.36     11.53 o 
  -9   2   3      509.05      483.76     22.37 o 
  -8   2   3       93.62       69.51     10.81 o 
  -7   2   3       16.76       16.23      7.34 o 
  -6   2   3      442.71      438.79     18.90 o 
  -5   2   3      884.06      802.64     24.17 o 
  -4   2   3       63.87       69.40      9.10 o 
  -3   2   3      675.13      664.00     20.92 o 
  -2   2   3      998.65     1035.30     25.32 o 
  -1   2   3       14.24       15.14      6.17 o 
   0   2   3      802.52      857.28     23.27 o 
   1   2   3        3.74        3.95      5.86 o 
   2   2   3       29.39       16.64      7.11 o 
   3   2   3     1029.06     1228.81     28.44 o 
   4   2   3     2134.20     2272.87     36.16 o 
   5   2   3        1.72        7.13      6.88 o 
   6   2   3      186.48      197.17     13.36 o 
   7   2   3        7.63       12.91      8.93 o 
   8   2   3        2.09       16.74     10.37 o 
   9   2   3       30.90       35.82     11.52 o 
  10   2   3      123.71      101.57     16.95 o 
  11   2   3        4.02       18.35      9.87 o 
  12   2   3       47.01       68.10     13.32 o 
  13   2   3        2.97       16.56     10.62 o 
 -14   3   3       71.60       65.36     15.20 o 
 -13   3   3        9.62       -2.30     14.86 o 
 -12   3   3       24.64        1.08     14.48 o 
 -11   3   3       30.11       28.56     11.57 o 
 -10   3   3      388.92      389.31     21.48 o 
  -9   3   3      108.66      100.68     14.00 o 
  -8   3   3      366.49      291.96     19.75 o 
  -7   3   3        6.48       12.50      7.97 o 
  -6   3   3        6.55       14.36     10.21 o 
  -5   3   3      609.07      664.40     22.75 o 
  -4   3   3     2247.81     2506.50     39.22 o 
  -3   3   3      536.13      578.11     20.81 o 
  -2   3   3       38.32       35.37      7.90 o 
  -1   3   3     1329.51     1580.91     29.89 o 
   0   3   3      353.29      358.04     19.44 o 
   1   3   3      385.20      459.74     18.77 o 
   2   3   3       74.90       94.88      8.72 o 
   3   3   3       86.69      101.90     11.38 o 
   4   3   3      103.39      105.76     11.90 o 
   5   3   3     1478.88     1531.57     33.81 o 
   6   3   3      156.73      209.19     16.75 o 
   7   3   3       49.05       38.42      9.57 o 
   8   3   3      394.21      449.18     22.63 o 
   9   3   3      130.31       98.73     17.66 o 
  10   3   3        0.17        2.02     10.35 o 
  11   3   3       22.61       31.21     12.36 o 
  12   3   3       20.56       32.61     10.01 o 
  13   3   3        0.76        6.12     10.82 o 
 -13   4   3       32.07       41.57     16.04 o 
 -12   4   3      261.51      288.20     23.70 o 
 -11   4   3        0.26      -12.14     12.14 o 
 -10   4   3       21.44        9.85     11.97 o 
  -9   4   3        6.20       25.94     10.68 o 
  -8   4   3      431.52      453.05     22.65 o 
  -7   4   3      533.60      541.90     23.32 o 
  -6   4   3      224.85      224.74     15.48 o 
  -5   4   3      708.98      735.57     25.55 o 
  -4   4   3     1672.98     1764.37     37.17 o 
  -3   4   3      177.79      189.19     13.91 o 
  -2   4   3     1151.66     1385.84     31.51 o 
  -1   4   3       63.83       73.03      9.95 o 
   0   4   3     2410.30     2963.50     41.66 o 
   1   4   3     2184.32     2488.21     38.19 o 
   2   4   3       15.03       11.42      7.02 o 
   3   4   3      111.79      111.68     11.46 o 
   4   4   3      228.46      263.27     16.30 o 
   5   4   3      410.82      417.64     19.86 o 
   6   4   3       45.23       59.42     10.11 o 
   7   4   3       11.67       12.43      9.07 o 
   8   4   3       40.43       62.25     11.10 o 
   9   4   3      769.15      851.85     32.30 o 
  10   4   3       13.79       10.18     12.66 o 
  11   4   3       33.29       16.18     14.04 o 
  12   4   3       73.56       74.97     14.48 o 
  13   4   3       70.03       80.10     13.59 o 
 -13   5   3       27.09       40.40     13.98 o 
 -12   5   3        1.97       11.23     12.75 o 
 -11   5   3       16.58       13.97     12.15 o 
 -10   5   3      225.17      240.90     20.94 o 
  -9   5   3        1.56       -2.96     11.30 o 
  -8   5   3     1888.17     1901.14     45.91 o 
  -7   5   3      195.68      180.27     16.13 o 
  -6   5   3      948.31      994.59     31.36 o 
  -5   5   3      411.57      395.42     19.72 o 
  -4   5   3     1753.59     2032.91     41.26 o 
  -3   5   3     1097.11     1317.86     33.02 o 
  -2   5   3      721.55      904.54     26.34 o 
  -1   5   3      382.35      416.99     19.82 o 
   0   5   3      137.66      163.43     12.69 o 
   1   5   3       98.16       98.33     11.33 o 
   2   5   3       41.52       57.60      8.88 o 
   3   5   3     1937.85     2295.46     39.59 o 
   4   5   3      650.53      681.55     24.59 o 
   5   5   3     2288.16     2819.66     46.94 o 
   6   5   3       31.87       36.74     11.33 o 
   7   5   3        1.94       -1.61     11.04 o 
   8   5   3       23.65       54.23     12.41 o 
   9   5   3      267.52      363.44     21.89 o 
  10   5   3      113.36       93.39     17.08 o 
  11   5   3       29.57       17.20     13.86 o 
  12   5   3       15.87        7.39     11.29 o 
  13   5   3       19.52       21.06      9.63 o 
 -13   6   3       18.18       18.05     15.50 o 
 -12   6   3       71.85       83.31     17.07 o 
 -11   6   3       17.82        8.75     14.72 o 
 -10   6   3        0.05        0.00     12.69 o 
  -9   6   3        2.11      -13.01     13.01 o 
  -8   6   3      251.59      224.54     19.14 o 
  -7   6   3       24.41       29.31     11.22 o 
  -6   6   3      224.23      246.98     19.02 o 
  -5   6   3      162.35      201.59     16.30 o 
  -4   6   3       36.84       59.51      9.85 o 
  -3   6   3       13.75       28.53      7.90 o 
  -2   6   3      518.20      637.72     23.96 o 
  -1   6   3      155.11      147.31     14.18 o 
   0   6   3      423.21      418.47     19.65 o 
   1   6   3        0.23        9.17      7.43 o 
   2   6   3       36.33       57.19      9.25 o 
   3   6   3      409.13      472.24     20.69 o 
   4   6   3       18.02       19.81     10.42 o 
   5   6   3       21.00       32.92     10.77 o 
   6   6   3      115.72      102.35     14.26 o 
   7   6   3      264.39      256.61     20.25 o 
   8   6   3      172.54      206.41     20.27 o 
   9   6   3      531.89      589.92     30.31 o 
  10   6   3       35.99       32.59     14.18 o 
  11   6   3       35.49       29.84     13.77 o 
  12   6   3       19.89       25.59     11.78 o 
 -12   7   3       57.33       72.70     16.53 o 
 -11   7   3      250.53      291.07     25.25 o 
 -10   7   3       93.33      100.78     17.11 o 
  -9   7   3      108.89      160.73     16.95 o 
  -8   7   3      369.29      375.28     23.45 o 
  -7   7   3       12.59       11.73     11.86 o 
  -6   7   3       10.23        8.22      9.57 o 
  -5   7   3        0.28       17.05      8.93 o 
  -4   7   3        4.49       -3.27      9.80 o 
  -3   7   3      384.25      398.78     21.20 o 
  -2   7   3      703.28      735.84     26.83 o 
  -1   7   3      771.11      876.16     29.27 o 
   0   7   3      277.89      295.72     17.50 o 
   1   7   3      586.77      527.13     23.85 o 
   2   7   3      245.86      253.60     17.18 o 
   3   7   3      196.36      166.05     15.23 o 
   4   7   3       25.86       35.39     10.58 o 
   5   7   3        1.54        5.60      9.46 o 
   6   7   3      254.25      262.26     18.84 o 
   7   7   3       21.41       21.86     10.02 o 
   8   7   3       57.30       40.77     12.06 o 
   9   7   3        0.28        9.18     10.25 o 
  10   7   3       32.95       50.79     13.71 o 
  11   7   3       36.16       34.86     10.91 o 
  12   7   3       68.98       42.75     14.04 o 
 -11   8   3        5.21       -2.81     13.89 o 
 -10   8   3        0.01        2.63     14.43 o 
  -9   8   3       17.22       16.20     14.11 o 
  -8   8   3      164.56      176.54     17.77 o 
  -7   8   3      546.56      577.42     29.98 o 
  -6   8   3       16.16       12.97     10.65 o 
  -5   8   3      250.55      251.35     20.13 o 
  -4   8   3       46.77       55.95     11.14 o 
  -3   8   3      140.44      162.28     14.51 o 
  -2   8   3       25.35       33.76      8.91 o 
  -1   8   3      106.85       90.58     13.00 o 
   0   8   3       65.17       67.02     12.59 o 
   1   8   3      222.22      229.46     17.51 o 
   2   8   3      725.17      692.60     27.77 o 
   3   8   3        1.84       10.51      9.11 o 
   4   8   3      128.88       84.08     15.10 o 
   5   8   3      183.60      181.26     16.74 o 
   6   8   3      166.99      170.27     17.27 o 
   7   8   3        2.24       -3.83     12.47 o 
   8   8   3       58.30       54.02     11.27 o 
   9   8   3       31.68       35.60     13.27 o 
  10   8   3       37.53       24.43     12.37 o 
  11   8   3       50.55       49.74     13.61 o 
 -11   9   3        5.11       11.41     14.54 o 
 -10   9   3        0.05       -4.28     15.63 o 
  -9   9   3       27.00       40.41     14.69 o 
  -8   9   3       15.76       18.92     13.97 o 
  -7   9   3        3.75        9.36     12.30 o 
  -6   9   3      396.12      473.80     27.50 o 
  -5   9   3      195.46      220.61     18.61 o 
  -4   9   3        4.93        5.84     11.40 o 
  -3   9   3      299.19      340.76     21.56 o 
  -2   9   3       78.39       80.04     14.30 o 
  -1   9   3      339.30      378.96     22.88 o 
   0   9   3      291.76      284.96     18.68 o 
   1   9   3       19.07       29.24      9.27 o 
   2   9   3      347.66      331.55     20.18 o 
   3   9   3       98.19      131.57     13.74 o 
   4   9   3        1.09      -10.10     10.10 o 
   5   9   3        0.06        0.00     10.67 o 
   6   9   3      196.01      184.59     20.40 o 
   7   9   3      296.23      302.66     23.13 o 
   8   9   3       12.87       12.47      9.87 o 
   9   9   3       14.29       12.77     11.90 o 
  10   9   3       10.93        1.01     11.35 o 
 -10  10   3      300.17      309.76     26.91 o 
  -9  10   3       50.42       45.82     18.97 o 
  -8  10   3       30.25       17.77     14.92 o 
  -7  10   3        0.92       19.22     13.14 o 
  -6  10   3       41.36       43.13     13.81 o 
  -5  10   3      223.25      265.78     21.48 o 
  -4  10   3      521.83      583.88     28.65 o 
  -3  10   3        0.01        4.02     12.21 o 
  -2  10   3      545.51      595.74     29.01 o 
  -1  10   3     1072.74     1109.63     36.21 o 
   0  10   3      145.88      175.40     17.01 o 
   1  10   3       99.77      124.39     15.75 o 
   2  10   3      615.64      684.25     28.60 o 
   3  10   3      865.18      929.70     34.15 o 
   4  10   3      102.89      148.68     15.47 o 
   5  10   3       37.59       17.80     12.33 o 
   6  10   3       79.97      111.11     14.98 o 
   7  10   3        0.38       15.71     11.64 o 
   8  10   3       65.75       56.73     13.80 o 
   9  10   3        0.97        9.64      8.93 o 
  -9  11   3        7.75        0.00     15.48 o 
  -8  11   3       38.88       42.17     18.06 o 
  -7  11   3       57.10       78.88     15.43 o 
  -6  11   3       45.77       50.90     15.57 o 
  -5  11   3       99.19       70.31     17.69 o 
  -4  11   3        0.45       -4.62     11.95 o 
  -3  11   3       29.64       26.85     12.55 o 
  -2  11   3       53.02       52.81     16.29 o 
  -1  11   3      297.66      301.33     22.75 o 
   0  11   3      848.85      811.78     32.90 o 
   1  11   3      114.47      108.65     15.37 o 
   2  11   3      523.53      533.13     27.49 o 
   3  11   3        8.77        9.15      9.88 o 
   4  11   3        3.42        6.25     11.33 o 
   5  11   3       10.08       16.87     12.01 o 
   6  11   3       54.66       52.58     13.40 o 
   7  11   3       20.85        5.45     12.19 o 
   8  11   3       26.69       36.26     12.47 o 
  -8  12   3        6.19      -12.23     17.46 o 
  -7  12   3       15.01       14.87     16.12 o 
  -6  12   3        1.41       21.28     13.71 o 
  -5  12   3      100.44      119.72     16.45 o 
  -4  12   3        5.42        8.96     11.82 o 
  -3  12   3        0.29      -11.04     13.58 o 
  -2  12   3      162.41      142.26     20.24 o 
  -1  12   3       13.47       -4.60     13.56 o 
   0  12   3      338.18      326.92     23.83 o 
   1  12   3       99.69       95.82     16.72 o 
   2  12   3       36.22       54.72     11.81 o 
   3  12   3       74.21       93.17     15.24 o 
   4  12   3        5.41       20.91     10.52 o 
   5  12   3       12.32       31.22     10.82 o 
   6  12   3        8.28        9.07     11.15 o 
   7  12   3       33.46       13.67     15.47 o 
  -6  13   3      170.76      193.65     22.79 o 
  -5  13   3       20.08       33.71     16.02 o 
  -4  13   3      135.50      135.73     20.66 o 
  -3  13   3        2.31       26.79     13.99 o 
  -2  13   3       15.69       33.50     13.82 o 
  -1  13   3       36.80       57.37     13.89 o 
   0  13   3        2.88        0.00     11.59 o 
   1  13   3        7.81       15.62     11.83 o 
   2  13   3       34.87       57.05     12.30 o 
   3  13   3       49.88       43.88     14.00 o 
   4  13   3       14.26       13.11     11.16 o 
   5  13   3       73.87      124.28     17.09 o 
  -3  14   3        0.09       14.83     14.29 o 
  -2  14   3       15.61      -16.76     16.76 o 
  -1  14   3       26.67       35.97     16.37 o 
   0  14   3        0.00      -14.87     14.87 o 
   1  14   3        0.17       -3.94     13.53 o 
   2  14   3       88.97       94.34     17.57 o 
   3  14   3        4.97        5.18     13.06 o 
 -13   0   4      195.97      219.83     19.07 o 
 -12   0   4      108.14       80.97     14.77 o 
 -11   0   4      225.22      155.88     16.13 o 
 -10   0   4      168.82      147.38     15.18 o 
  -9   0   4      565.45      475.90     22.28 o 
  -8   0   4       46.00       31.04      9.19 o 
  -7   0   4       30.00       33.73      7.36 o 
  -6   0   4        8.12       10.45      6.31 o 
  -5   0   4      579.90      479.90     19.66 o 
  -4   0   4     1821.37     1546.24     33.45 o 
  -3   0   4     1897.77     1679.54     33.50 o 
  -2   0   4      565.46      603.72     22.18 o 
  -1   0   4     1285.33     1406.31     29.15 o 
   0   0   4    12244.51    14274.71     91.53 o 
   1   0   4     2714.91     2798.00     41.25 o 
   2   0   4     6371.32     6193.16     61.83 o 
   3   0   4       17.01       18.99      6.02 o 
   4   0   4       11.42       16.00      4.85 o 
   5   0   4       54.63       40.99      9.02 o 
   6   0   4      111.96      117.42     11.62 o 
   7   0   4      185.17      184.28     15.38 o 
   8   0   4      251.58      261.72     19.30 o 
   9   0   4      260.02      186.40     22.28 o 
  10   0   4        8.22      -14.45     14.45 o 
  11   0   4        0.05      -17.21     17.21 o 
  12   0   4        3.18      -15.27     15.27 o 
  13   0   4       47.86       45.69     12.60 o 
 -13   1   4       11.38       -8.44     12.30 o 
 -12   1   4       39.59       32.47     12.85 o 
 -11   1   4       44.24       33.53     10.91 o 
 -10   1   4       44.94       42.49      9.86 o 
  -9   1   4      342.12      297.17     18.21 o 
  -8   1   4      476.27      425.33     20.31 o 
  -7   1   4        9.07       -0.66      8.34 o 
  -6   1   4       27.48       10.36      8.19 o 
  -5   1   4      166.53      118.32     11.99 o 
  -4   1   4      956.32      910.67     25.91 o 
  -3   1   4       43.00       45.00      8.54 o 
  -2   1   4       64.95       70.99     10.33 o 
  -1   1   4      288.74      255.85     15.73 o 
   0   1   4     2344.19     2404.96     38.67 o 
   1   1   4      153.19      172.60     14.85 o 
   2   1   4       19.27       -5.52      9.67 o 
   3   1   4      901.23      908.73     27.11 o 
   4   1   4      732.85      632.55     23.61 o 
   5   1   4      194.61      179.82     13.82 o 
   6   1   4      385.17      347.65     20.25 o 
   7   1   4       59.30       83.69     12.58 o 
   8   1   4      348.50      310.50     20.47 o 
   9   1   4        0.00        5.78     10.21 o 
  10   1   4       24.39       13.29     14.00 o 
  11   1   4        0.12      -12.62     12.62 o 
  12   1   4       45.31       36.93     13.38 o 
  13   1   4       79.19       43.27     13.70 o 
 -13   2   4       19.77        1.13     12.91 o 
 -12   2   4       28.79       44.36      9.15 o 
 -11   2   4        5.49        4.77     10.62 o 
 -10   2   4      136.18      140.63     14.75 o 
  -9   2   4      158.91      162.85     13.84 o 
  -8   2   4      250.90      232.80     17.00 o 
  -7   2   4      363.95      345.70     18.31 o 
  -6   2   4      509.87      505.38     21.39 o 
  -5   2   4      153.10      144.49     12.35 o 
  -4   2   4      220.02      228.27     14.49 o 
  -3   2   4      387.89      416.29     18.37 o 
  -2   2   4       72.95      102.40     11.08 o 
  -1   2   4       36.24       29.64      9.35 o 
   0   2   4      623.07      693.29     24.27 o 
   1   2   4       12.83       12.13      7.95 o 
   2   2   4       29.26       52.78     10.62 o 
   3   2   4      704.56      695.32     28.73 o 
   4   2   4        3.72        6.26      9.19 o 
   5   2   4      437.41      405.66     19.70 o 
   6   2   4       51.22       34.04     12.33 o 
   7   2   4       68.85       56.61     12.81 o 
   8   2   4        4.36      -10.84     12.71 o 
   9   2   4      114.88      136.39     16.23 o 
  10   2   4       35.27       25.70     10.71 o 
  11   2   4        6.01        9.38     10.38 o 
  12   2   4       10.54       11.93     10.58 o 
 -13   3   4       21.02       11.46     11.46 o 
 -12   3   4      111.82       80.53     15.90 o 
 -11   3   4        1.00        5.08     11.26 o 
 -10   3   4      383.32      361.51     22.57 o 
  -9   3   4        4.78       16.49      9.54 o 
  -8   3   4      120.52       97.80     13.02 o 
  -7   3   4       99.92      102.40     12.33 o 
  -6   3   4       18.96       15.34      7.92 o 
  -5   3   4       25.38       28.96      8.50 o 
  -4   3   4      166.59      172.94     13.94 o 
  -3   3   4      399.35      412.77     19.95 o 
  -2   3   4      533.55      442.80     20.07 o 
  -1   3   4      638.34      612.93     19.47 o 
   0   3   4       12.86        8.83      8.68 o 
   1   3   4     1179.78     1153.45     27.37 o 
   2   3   4       20.18       43.25      9.10 o 
   3   3   4      152.90      158.32     14.08 o 
   4   3   4       26.64       18.86      9.23 o 
   5   3   4       40.34       43.57      9.90 o 
   6   3   4        0.11       10.47      8.54 o 
   7   3   4      209.57      183.75     17.11 o 
   8   3   4      117.84      131.31     16.43 o 
   9   3   4      108.03      127.72     15.65 o 
  10   3   4       54.22       38.37     13.73 o 
  11   3   4        0.03       16.63      9.07 o 
  12   3   4       34.64       29.45     11.50 o 
 -13   4   4        7.44        9.55     13.20 o 
 -12   4   4       14.93       -8.10     14.28 o 
 -11   4   4       10.26        3.21     11.69 o 
 -10   4   4       24.47       21.00     11.07 o 
  -9   4   4       16.95       13.83     10.23 o 
  -8   4   4       33.69       38.07     11.31 o 
  -7   4   4       49.76       56.33     11.33 o 
  -6   4   4        8.76        8.58      8.95 o 
  -5   4   4        3.92        8.27      8.01 o 
  -4   4   4       13.56       25.14     10.35 o 
  -3   4   4      249.78      234.22     16.60 o 
  -2   4   4      175.22      232.83     16.49 o 
  -1   4   4       37.74       44.62     12.25 o 
   0   4   4       33.65       45.13     11.10 o 
   1   4   4      203.42      220.00     15.86 o 
   2   4   4       25.39        7.19      9.59 o 
   3   4   4        5.33       11.79      8.77 o 
   4   4   4        2.30       -6.12      9.19 o 
   5   4   4        0.55       -7.15      9.62 o 
   6   4   4       99.71      112.66     14.27 o 
   7   4   4       29.23       41.81     13.56 o 
   8   4   4        5.40       21.89     12.11 o 
   9   4   4        2.96        3.01     10.01 o 
  10   4   4       37.18       22.95     12.97 o 
  11   4   4       34.50       26.86     12.23 o 
  12   4   4       14.06       -0.99     10.77 o 
 -12   5   4       62.77       63.17     16.48 o 
 -11   5   4       27.61       20.72     12.91 o 
 -10   5   4        0.14      -12.92     12.92 o 
  -9   5   4      187.99      174.12     17.67 o 
  -8   5   4        3.67       12.13     10.92 o 
  -7   5   4     1086.50     1045.57     34.05 o 
  -6   5   4      359.32      394.00     22.26 o 
  -5   5   4        8.03       12.11     10.16 o 
  -4   5   4      106.16      103.20     12.51 o 
  -3   5   4       18.58       11.64      9.15 o 
  -2   5   4      656.90      624.23     21.53 o 
  -1   5   4      137.94       94.73     13.05 o 
   0   5   4       42.16       42.24     12.89 o 
   1   5   4      315.60      290.79     15.99 o 
   2   5   4      744.43      732.78     26.34 o 
   3   5   4      121.98      138.77     13.93 o 
   4   5   4       22.81        3.95     10.69 o 
   5   5   4        0.37        9.16      9.03 o 
   6   5   4      235.00      226.75     18.36 o 
   7   5   4      169.46      208.64     19.80 o 
   8   5   4        4.53        0.00     11.46 o 
   9   5   4       78.54       67.50     16.40 o 
  10   5   4       42.80       36.54     13.00 o 
  11   5   4       17.48        1.00     11.80 o 
  12   5   4        3.43      -10.48     10.48 o 
 -12   6   4        4.24      -12.74     13.33 o 
 -11   6   4       83.64       90.88     18.61 o 
 -10   6   4      109.62      117.72     16.78 o 
  -9   6   4       70.72       48.34     14.50 o 
  -8   6   4       30.62       35.14     12.20 o 
  -7   6   4       94.69       92.52     14.47 o 
  -6   6   4      175.68      157.30     18.30 o 
  -5   6   4      160.43      165.19     16.48 o 
  -4   6   4      108.72      115.96     14.19 o 
  -3   6   4     1134.01     1265.32     36.40 o 
  -2   6   4      525.85      487.45     24.04 o 
  -1   6   4       32.27       36.96     10.22 o 
   0   6   4       14.89        5.58     10.34 o 
   1   6   4       47.21       41.58     11.88 o 
   2   6   4      311.20      314.72     20.23 o 
   3   6   4      384.83      396.96     21.93 o 
   4   6   4       32.25       48.77     11.05 o 
   5   6   4      561.98      576.59     26.64 o 
   6   6   4      218.41      263.66     19.13 o 
   7   6   4        1.85      -10.43     10.43 o 
   8   6   4       11.38       -2.99     11.34 o 
   9   6   4       16.31        5.15     11.90 o 
  10   6   4      148.45      136.31     18.29 o 
  11   6   4       12.59       19.98     10.23 o 
 -11   7   4       10.00        6.56     13.12 o 
 -10   7   4        0.06      -14.43     14.43 o 
  -9   7   4      117.69      141.90     17.60 o 
  -8   7   4        6.06       -7.67     11.23 o 
  -7   7   4        0.01       -1.02     10.53 o 
  -6   7   4      152.96      135.84     17.21 o 
  -5   7   4      401.02      412.13     25.03 o 
  -4   7   4      283.23      298.04     20.08 o 
  -3   7   4       17.69       10.52     11.18 o 
  -2   7   4       17.51       18.92      8.85 o 
  -1   7   4        4.26        9.42     10.25 o 
   0   7   4        1.71        0.00      8.57 o 
   1   7   4      105.70      116.10     14.55 o 
   2   7   4        8.82       13.66      9.29 o 
   3   7   4      124.34      141.32     13.42 o 
   4   7   4      353.97      436.19     24.67 o 
   5   7   4      230.04      206.53     19.04 o 
   6   7   4       15.60       17.58      5.67 o 
   7   7   4        3.16        6.00     11.87 o 
   8   7   4       24.91       34.89     12.52 o 
   9   7   4        9.72       12.52     10.55 o 
  10   7   4        1.34        7.26     10.50 o 
  11   7   4        0.23        2.93      8.44 o 
 -11   8   4       34.02       21.97     16.75 o 
 -10   8   4       27.52        6.70     14.82 o 
  -9   8   4       68.75      107.00     16.70 o 
  -8   8   4      122.56      140.59     17.77 o 
  -7   8   4       11.29       30.04     11.36 o 
  -6   8   4        2.95        4.18     12.56 o 
  -5   8   4      237.37      278.31     20.37 o 
  -4   8   4      434.68      410.58     26.30 o 
  -3   8   4        1.73       11.30      8.64 o 
  -2   8   4      125.22      132.70     14.68 o 
  -1   8   4       81.10       59.12     14.28 o 
   0   8   4      810.63      867.46     33.31 o 
   1   8   4       12.02        9.06     10.25 o 
   2   8   4      123.24      141.31     15.29 o 
   3   8   4        1.66      -11.20     11.20 o 
   4   8   4       82.30       93.91     16.01 o 
   5   8   4       12.80       25.13     12.38 o 
   6   8   4        8.56        0.96     11.73 o 
   7   8   4       65.71       56.42     13.84 o 
   8   8   4       92.90       85.84     15.94 o 
   9   8   4       35.71       65.01     13.48 o 
  10   8   4        8.38       21.44     10.73 o 
 -10   9   4        0.49       -5.71     12.69 o 
  -9   9   4       40.34       21.75     13.52 o 
  -8   9   4        4.66       17.98     12.38 o 
  -7   9   4       42.03       53.24     14.87 o 
  -6   9   4        0.59       -2.25     12.03 o 
  -5   9   4      199.25      193.81     19.91 o 
  -4   9   4      164.39      157.87     19.49 o 
  -3   9   4      153.71      182.33     18.28 o 
  -2   9   4       57.23       48.44     14.18 o 
  -1   9   4        0.86        2.88      9.94 o 
   0   9   4      115.06      125.12     16.98 o 
   1   9   4       58.73       44.11     13.85 o 
   2   9   4       94.63      110.72     15.17 o 
   3   9   4        1.29       -1.99     10.82 o 
   4   9   4      205.81      217.01     19.88 o 
   5   9   4      164.27      229.72     20.17 o 
   6   9   4       60.29       68.31     14.75 o 
   7   9   4        0.27        7.40     10.42 o 
   8   9   4        5.08      -11.06     11.06 o 
   9   9   4        1.26       -3.16     10.08 o 
  -9  10   4       12.51        7.34     17.33 o 
  -8  10   4       71.01       90.35     18.36 o 
  -7  10   4       57.84       63.22     14.83 o 
  -6  10   4      150.64      132.18     19.27 o 
  -5  10   4       61.25       88.86     16.84 o 
  -4  10   4      239.94      300.50     23.55 o 
  -3  10   4       12.71        2.22     12.93 o 
  -2  10   4        0.04        1.04     10.75 o 
  -1  10   4      175.42      180.53     18.87 o 
   0  10   4        4.03        6.22     12.06 o 
   1  10   4       23.92       32.72     12.16 o 
   2  10   4      126.75      138.33     16.78 o 
   3  10   4      486.72      505.66     28.72 o 
   4  10   4        7.66       -4.15     13.41 o 
   5  10   4      111.85      140.90     18.07 o 
   6  10   4        2.45       -1.13     11.10 o 
   7  10   4       17.67       28.15     13.33 o 
   8  10   4       17.59        2.12     12.45 o 
  -8  11   4        0.23       -4.49     14.00 o 
  -7  11   4        0.00       15.83     13.50 o 
  -6  11   4        1.35       27.23     12.19 o 
  -5  11   4       15.87       -1.33     15.53 o 
  -4  11   4       50.85       86.48     15.32 o 
  -3  11   4      174.69      161.67     20.71 o 
  -2  11   4        0.47       26.48     11.95 o 
  -1  11   4      250.16      222.77     22.06 o 
   0  11   4      179.48      163.80     18.12 o 
   1  11   4       29.70       31.84     13.39 o 
   2  11   4       50.56       78.74     16.06 o 
   3  11   4       10.82       25.21     12.31 o 
   4  11   4       49.24       48.55     14.34 o 
   5  11   4        2.70        2.24     11.34 o 
   6  11   4       63.40       61.39     15.27 o 
   7  11   4       19.52       13.39     13.90 o 
  -6  12   4      113.31       84.93     22.95 o 
  -5  12   4        9.63       12.76     15.75 o 
  -4  12   4       20.50       18.94     14.28 o 
  -3  12   4       24.51       16.91     15.33 o 
  -2  12   4      135.21      133.12     20.07 o 
  -1  12   4       78.87       75.77     15.67 o 
   0  12   4        1.23       -5.95     14.75 o 
   1  12   4       49.06       61.49     14.95 o 
   2  12   4      193.41      229.95     21.42 o 
   3  12   4       80.45       55.02     17.22 o 
   4  12   4       13.22       14.05     12.80 o 
   5  12   4       28.15       22.26     11.84 o 
   6  12   4        2.90       -9.36     13.05 o 
  -4  13   4        7.74       19.51     14.86 o 
  -3  13   4       71.15       61.95     19.10 o 
  -2  13   4        1.66       23.63     14.36 o 
  -1  13   4        0.59       25.52     13.66 o 
   0  13   4        0.16       13.10     14.22 o 
   1  13   4       31.77       45.24     14.14 o 
   2  13   4       97.04       79.18     19.05 o 
   3  13   4       15.14       19.03     13.69 o 
 -12   1   5       34.97       31.63     12.65 o 
 -11   1   5        1.65        4.54      8.24 o 
 -10   1   5       27.01       22.72     10.02 o 
  -9   1   5        1.40        0.75      7.78 o 
  -8   1   5       41.11       38.76      9.79 o 
  -7   1   5      138.54      128.11     12.38 o 
  -6   1   5        0.01        0.73      7.01 o 
  -5   1   5        6.50       -5.50      7.66 o 
  -4   1   5       13.63       12.18      6.99 o 
  -3   1   5       83.85       76.27      9.29 o 
  -2   1   5       36.76       27.83      9.03 o 
  -1   1   5       79.31       85.46     10.15 o 
   0   1   5       27.30       47.82     10.05 o 
   1   1   5       22.28       19.37      5.43 o 
   2   1   5        4.53       17.20      8.72 o 
   3   1   5       24.96       19.92      7.35 o 
   4   1   5       15.39       31.14      9.64 o 
   5   1   5        1.28        3.24      7.91 o 
   6   1   5        8.61       17.51      8.57 o 
   7   1   5        1.90       14.88     10.26 o 
   8   1   5        8.24        8.32      9.67 o 
   9   1   5       76.79       90.65     14.75 o 
  10   1   5        1.77        1.89      9.18 o 
  11   1   5        6.95       -1.85      9.68 o 
 -12   2   5        7.76        9.27      9.95 o 
 -11   2   5        7.60        5.69     10.51 o 
 -10   2   5       53.80       54.83     12.36 o 
  -9   2   5        0.88       12.39      6.93 o 
  -8   2   5       85.94       83.93     11.05 o 
  -7   2   5        0.95       -0.72      7.81 o 
  -6   2   5       38.44       35.11      9.49 o 
  -5   2   5      246.42      228.49     14.94 o 
  -4   2   5      332.94      262.90     17.02 o 
  -3   2   5      215.77      209.29     15.92 o 
  -2   2   5        1.12       20.03      8.20 o 
  -1   2   5        0.91        7.88      7.62 o 
   0   2   5        0.26        6.54      8.50 o 
   1   2   5       31.69       18.43     10.46 o 
   2   2   5       59.09       68.91     12.02 o 
   3   2   5       45.66       45.17     10.28 o 
   4   2   5      108.24      132.20     13.52 o 
   5   2   5      356.81      348.77     20.16 o 
   6   2   5       17.58       12.84      9.27 o 
   7   2   5        6.85        7.20     10.58 o 
   8   2   5       22.75       29.12     10.28 o 
   9   2   5        8.80      -11.95     11.95 o 
  10   2   5        0.00       -5.76     11.82 o 
  11   2   5        0.00        2.79     10.12 o 
 -12   3   5        1.24       -4.41     12.63 o 
 -11   3   5        1.42       -8.13     11.03 o 
 -10   3   5        1.96        0.00     10.76 o 
  -9   3   5      210.62      166.78     16.61 o 
  -8   3   5      102.59       91.30     11.74 o 
  -7   3   5        9.42       -3.18      9.84 o 
  -6   3   5      141.24      137.40     12.40 o 
  -5   3   5      106.20      114.50     13.70 o 
  -4   3   5       21.78       38.26     10.85 o 
  -3   3   5      173.07      176.98     14.51 o 
  -2   3   5       28.96       45.10      9.22 o 
  -1   3   5       14.50       18.87      9.83 o 
   0   3   5      308.44      312.97     18.40 o 
   1   3   5       75.34       82.87     15.19 o 
   2   3   5        0.25       10.17      9.00 o 
   3   3   5      172.62      175.81     16.23 o 
   4   3   5      246.27      270.17     18.62 o 
   5   3   5        1.68       -9.64      9.64 o 
   6   3   5       21.03       13.25     10.86 o 
   7   3   5        1.40       -9.07      9.07 o 
   8   3   5        5.87       -1.01      9.90 o 
   9   3   5       47.14       61.46     11.09 o 
  10   3   5       26.05       39.61     11.54 o 
  11   3   5        4.10       10.94      7.69 o 
 -12   4   5        1.10      -10.38     13.70 o 
 -11   4   5       17.06      -12.43     12.43 o 
 -10   4   5        8.37        1.98     11.60 o 
  -9   4   5        6.94       16.81      9.45 o 
  -8   4   5       68.81       51.29     11.59 o 
  -7   4   5        4.60       -4.24     10.02 o 
  -6   4   5      155.54      202.87     16.03 o 
  -5   4   5      307.07      282.87     18.71 o 
  -4   4   5      381.86      350.25     19.54 o 
  -3   4   5      286.87      311.81     18.62 o 
  -2   4   5       34.08       23.66     10.29 o 
  -1   4   5      721.49      672.78     26.22 o 
   0   4   5       31.67       27.88     10.85 o 
   1   4   5      149.56      173.02     14.75 o 
   2   4   5       44.82       62.65     11.56 o 
   3   4   5        0.80       14.02      9.94 o 
   4   4   5       40.21       38.15     11.59 o 
   5   4   5        3.34       21.80     10.11 o 
   6   4   5       82.38      118.75     14.75 o 
   7   4   5       73.63       63.11     13.64 o 
   8   4   5      122.35      136.00     17.91 o 
   9   4   5        0.19        6.92     10.80 o 
  10   4   5       94.25       91.55     13.90 o 
  11   4   5       28.04       18.93     11.16 o 
 -11   5   5        0.22       -8.13     12.25 o 
 -10   5   5       14.73       19.33     12.38 o 
  -9   5   5      367.50      333.47     22.86 o 
  -8   5   5        0.04        0.67      9.10 o 
  -7   5   5      611.92      544.78     27.65 o 
  -6   5   5      246.25      281.95     20.10 o 
  -5   5   5      357.63      328.62     20.80 o 
  -4   5   5        2.48       -4.97     11.39 o 
  -3   5   5      191.61      215.22     18.46 o 
  -2   5   5      153.13      132.62     14.44 o 
  -1   5   5       44.28       39.84     10.39 o 
   0   5   5      162.33      156.71     15.78 o 
   1   5   5       11.24       17.67      9.48 o 
   2   5   5        8.49        9.37     10.53 o 
   3   5   5       34.83       35.52     10.11 o 
   4   5   5      600.40      647.74     28.14 o 
   5   5   5       20.66       23.51     12.18 o 
   6   5   5      201.07      207.83     21.51 o 
   7   5   5       18.62       53.99     13.66 o 
   8   5   5        3.17        8.82     12.20 o 
   9   5   5       27.71       19.75     13.34 o 
  10   5   5       21.12        1.93     12.03 o 
 -11   6   5        7.35       18.50     12.33 o 
 -10   6   5       10.20       12.74     13.30 o 
  -9   6   5        5.94       -3.28     13.08 o 
  -8   6   5        5.50       -3.06     11.30 o 
  -7   6   5       67.84       54.20     12.67 o 
  -6   6   5        2.30        9.27     10.09 o 
  -5   6   5       14.99       33.38      9.94 o 
  -4   6   5       44.65       44.34     11.99 o 
  -3   6   5      131.13      148.89     15.61 o 
  -2   6   5       54.51       82.74     13.62 o 
  -1   6   5      193.07      196.47     16.97 o 
   0   6   5       42.67       40.97     12.29 o 
   1   6   5       63.14       73.53     13.00 o 
   2   6   5       57.71       47.73     12.98 o 
   3   6   5        1.36       10.79     10.04 o 
   4   6   5      187.48      261.64     19.91 o 
   5   6   5        8.10       19.70     11.14 o 
   6   6   5       14.52       25.05     11.89 o 
   7   6   5       16.91       13.81     12.36 o 
   8   6   5       80.67       93.83     14.60 o 
   9   6   5       16.77       14.80     11.46 o 
  10   6   5       88.62       76.63     12.79 o 
 -10   7   5       79.40       82.59     17.39 o 
  -9   7   5       57.78       54.02     15.40 o 
  -8   7   5        4.59       12.12     11.77 o 
  -7   7   5      158.86      147.30     17.99 o 
  -6   7   5       12.11       18.95     11.30 o 
  -5   7   5        1.70        0.95     10.61 o 
  -4   7   5       72.08       71.60     13.18 o 
  -3   7   5        0.61       -0.98      9.57 o 
  -2   7   5      118.54      101.73     15.03 o 
  -1   7   5      155.75      159.63     16.77 o 
   0   7   5      121.42      115.82     15.78 o 
   1   7   5       36.42       57.65     11.08 o 
   2   7   5       91.84      124.63     14.16 o 
   3   7   5       37.48       22.43     12.37 o 
   4   7   5        4.55       11.41     10.46 o 
   5   7   5       20.95       25.30     11.02 o 
   6   7   5        1.55        1.01     10.36 o 
   7   7   5       59.99       51.31     11.99 o 
   8   7   5        0.02        1.02      8.96 o 
   9   7   5        1.48      -12.06     12.06 o 
  -9   8   5       39.03       29.33     15.58 o 
  -8   8   5        6.66      -10.82     14.31 o 
  -7   8   5       40.33       36.29     15.09 o 
  -6   8   5      162.36      153.27     16.88 o 
  -5   8   5        1.18        5.17     10.70 o 
  -4   8   5        5.05        8.10     10.89 o 
  -3   8   5       56.82       35.43     12.79 o 
  -2   8   5       74.87      110.57     15.91 o 
  -1   8   5        1.26      -11.04     11.04 o 
   0   8   5       25.78       26.83     11.88 o 
   1   8   5       19.35       12.53     11.80 o 
   2   8   5       39.55       41.02     11.66 o 
   3   8   5       97.22      111.31     13.72 o 
   4   8   5        0.29        5.91     11.35 o 
   5   8   5        9.96       21.12     10.85 o 
   6   8   5       48.22       46.93     14.29 o 
   7   8   5       37.55       20.52     13.63 o 
   8   8   5        9.36       -6.04     11.68 o 
   9   8   5        3.77       -1.95     10.36 o 
  -8   9   5       54.06       66.93     16.89 o 
  -7   9   5       50.27       68.12     14.91 o 
  -6   9   5       19.54       22.38     14.43 o 
  -5   9   5       11.54       11.74      3.48 o 
  -4   9   5        3.39        8.62     10.69 o 
  -3   9   5       10.63        6.30     11.52 o 
  -2   9   5       28.23       35.15     12.60 o 
  -1   9   5        1.43       -2.05     12.20 o 
   0   9   5       70.38       96.33     15.26 o 
   1   9   5      333.51      322.81     24.99 o 
   2   9   5       51.47       34.52     12.80 o 
   3   9   5       25.30       17.31     13.15 o 
   4   9   5        0.94       17.49     10.72 o 
   5   9   5       39.84       42.73     13.92 o 
   6   9   5       14.37       27.20     10.95 o 
   7   9   5        6.08       24.98      9.59 o 
   8   9   5       20.20       38.72     11.30 o 
  -7  10   5       28.54      -12.22     16.54 o 
  -6  10   5        0.66       -6.40     12.31 o 
  -5  10   5       62.24       61.43     17.38 o 
  -4  10   5       74.00       81.31     16.95 o 
  -3  10   5      346.10      345.28     26.17 o 
  -2  10   5       88.20       72.21     16.79 o 
  -1  10   5       11.32        3.24     13.29 o 
   0  10   5      146.73      142.52     22.27 o 
   1  10   5       61.92       53.68     16.02 o 
   2  10   5      133.71      188.63     19.33 o 
   3  10   5       54.41       66.67     13.53 o 
   4  10   5      139.96      131.64     18.15 o 
   5  10   5       67.27       95.11     15.64 o 
   6  10   5        0.49       -5.39     11.80 o 
   7  10   5       12.79        6.41     13.49 o 
  -6  11   5        1.39      -12.89     16.27 o 
  -5  11   5        0.08       -2.69     13.93 o 
  -4  11   5       33.36       28.50     15.07 o 
  -3  11   5        0.53      -11.24     14.45 o 
  -2  11   5       32.71       37.47     15.20 o 
  -1  11   5        6.58       11.86     13.42 o 
   0  11   5       77.39       82.46     16.28 o 
   1  11   5      452.40      419.41     27.14 o 
   2  11   5        0.36      -14.21     14.21 o 
   3  11   5       53.17       43.29     15.87 o 
   4  11   5        0.06       -9.05     12.28 o 
   5  11   5        6.16       13.59     10.38 o 
  -4  12   5       22.44       42.03     15.79 o 
  -3  12   5        3.91       24.98     14.40 o 
  -2  12   5        0.02       -5.36     13.21 o 
  -1  12   5       95.83       81.80     18.40 o 
   0  12   5       19.69       52.04     14.91 o 
   1  12   5       28.15       29.99     14.00 o 
   2  12   5       16.89       22.21     14.46 o 
   3  12   5       16.55      -10.95     13.62 o 
 -11   0   6        7.34        9.16     10.01 o 
 -10   0   6       97.52       88.18     13.63 o 
  -9   0   6       47.75       40.81     10.10 o 
  -8   0   6      145.19      140.75     14.23 o 
  -7   0   6       13.36       26.44      7.88 o 
  -6   0   6       47.54       58.95      9.90 o 
  -5   0   6      134.22      106.69     10.95 o 
  -4   0   6      115.64      141.32     14.67 o 
  -3   0   6      237.34      240.62     15.95 o 
  -2   0   6      605.41      535.57     22.56 o 
  -1   0   6      394.70      452.78     21.52 o 
   0   0   6        3.57      -17.29     18.21 o 
   1   0   6     1592.95     1447.44     35.79 o 
   2   0   6      552.20      487.04     22.41 o 
   3   0   6      265.35      274.75     19.40 o 
   4   0   6        5.81        4.66      1.41 o 
   5   0   6        1.33       23.60     10.40 o 
   6   0   6       49.78       53.77     11.85 o 
   7   0   6       84.21      128.35     15.00 o 
   8   0   6        0.02       18.71     10.40 o 
   9   0   6        5.61        6.02      1.84 o 
  10   0   6        6.67       12.89      8.49 o 
 -11   1   6       55.21       72.60     11.34 o 
 -10   1   6      110.74      115.37     13.92 o 
  -9   1   6        2.04       20.09      8.57 o 
  -8   1   6       47.06       62.03     10.49 o 
  -7   1   6       36.27       26.86      8.18 o 
  -6   1   6        4.40       14.79      8.59 o 
  -5   1   6        3.85        9.72      9.07 o 
  -4   1   6        0.09        5.52      7.41 o 
  -3   1   6       75.57       74.87     11.92 o 
  -2   1   6       21.47       32.83      9.76 o 
  -1   1   6      261.28      210.67     16.34 o 
   0   1   6       98.25      124.08     14.60 o 
   1   1   6      204.06      157.71     15.97 o 
   2   1   6      240.65      224.89     15.63 o 
   3   1   6       31.14       11.49      9.81 o 
   4   1   6       77.86       59.52     11.76 o 
   5   1   6       75.58       56.63     12.47 o 
   6   1   6        8.64       26.66     10.08 o 
   7   1   6       57.89       52.20     12.94 o 
   8   1   6       19.10       26.03     11.45 o 
   9   1   6       52.24       54.17     13.80 o 
  10   1   6        1.93       17.07      9.25 o 
 -11   2   6        0.89        4.00      9.45 o 
 -10   2   6        0.25        5.49     10.54 o 
  -9   2   6       76.94       73.49     11.98 o 
  -8   2   6       60.73       54.87     10.01 o 
  -7   2   6       31.02       26.68      8.74 o 
  -6   2   6       51.90       49.95      9.80 o 
  -5   2   6      142.56      181.99     15.14 o 
  -4   2   6       32.11       15.86      9.70 o 
  -3   2   6        1.16       -0.72      7.91 o 
  -2   2   6        6.54        0.00      9.29 o 
  -1   2   6        4.62       24.35      8.76 o 
   0   2   6        5.97       -9.64      9.64 o 
   1   2   6       65.32       62.14     11.21 o 
   2   2   6        0.40       -3.04      8.14 o 
   3   2   6        0.13        0.07      9.13 o 
   4   2   6      146.13      141.42     16.92 o 
   5   2   6        0.11       24.15     10.78 o 
   6   2   6       14.88       26.44     10.10 o 
   7   2   6        2.05       28.80     10.80 o 
   8   2   6        5.94        8.01      2.55 o 
   9   2   6        3.98       11.27      9.07 o 
  10   2   6        1.70       -0.83      8.26 o 
 -10   3   6        0.03       19.41      8.97 o 
  -9   3   6       98.26       92.26     13.94 o 
  -8   3   6        3.01       -4.19      9.30 o 
  -7   3   6        3.19        1.57      8.40 o 
  -6   3   6        9.75        3.12      9.63 o 
  -5   3   6       39.94       39.82      9.51 o 
  -4   3   6        0.71       -5.31      8.23 o 
  -3   3   6       54.96       71.24     10.66 o 
  -2   3   6       78.59       60.12     11.79 o 
  -1   3   6       67.57       62.23     11.71 o 
   0   3   6      126.19      156.91     15.15 o 
   1   3   6        0.12       18.93      7.93 o 
   2   3   6       68.02       43.18     10.74 o 
   3   3   6        8.34        8.99      9.53 o 
   4   3   6        0.00        1.70      8.95 o 
   5   3   6        3.47       -1.67      8.55 o 
   6   3   6       25.56       13.98      9.73 o 
   7   3   6        5.12       -5.36     10.22 o 
   8   3   6       31.77       34.61     10.02 o 
   9   3   6       21.17        8.73      9.50 o 
  10   3   6        5.67       25.48      8.59 o 
 -10   4   6        0.28        3.10     10.65 o 
  -9   4   6        6.31        6.76      8.84 o 
  -8   4   6       14.32        5.40     10.32 o 
  -7   4   6        9.14        1.72      9.91 o 
  -6   4   6        6.85        9.11      8.52 o 
  -5   4   6        8.58       -4.06      9.92 o 
  -4   4   6       26.16       28.64     10.30 o 
  -3   4   6        8.39        5.55      8.49 o 
  -2   4   6       24.59       26.26      9.43 o 
  -1   4   6        8.00       12.87      9.59 o 
   0   4   6       43.98       64.65     11.56 o 
   1   4   6        3.72        0.78      9.38 o 
   2   4   6       41.38       47.30     10.31 o 
   3   4   6        0.63        4.23      8.78 o 
   4   4   6       11.76       29.29      9.16 o 
   5   4   6       15.53        4.37     10.10 o 
   6   4   6        1.12       -9.78      9.78 o 
   7   4   6       12.70       36.28     10.81 o 
   8   4   6        1.11        1.81      8.96 o 
   9   4   6        4.21        3.55      9.73 o 
 -10   5   6       10.20       22.48     11.08 o 
  -9   5   6        0.87        6.16     10.16 o 
  -8   5   6      152.32      107.02     16.14 o 
  -7   5   6       35.04       27.38     11.42 o 
  -6   5   6      143.17      134.28     15.62 o 
  -5   5   6       81.23       83.76     13.45 o 
  -4   5   6        0.41       13.41     10.02 o 
  -3   5   6       20.64       28.37      8.85 o 
  -2   5   6        0.15       -6.66      8.81 o 
  -1   5   6      113.93      114.52     14.60 o 
   0   5   6      110.18      107.68     14.38 o 
   1   5   6       27.99       29.76      9.44 o 
   2   5   6        0.68        2.61      9.05 o 
   3   5   6       28.88       33.17     10.55 o 
   4   5   6       18.32       -8.04     12.37 o 
   5   5   6        7.26       15.37     10.83 o 
   6   5   6        1.60       13.75      9.17 o 
   7   5   6       16.19       10.16     12.34 o 
   8   5   6       30.77       32.84     10.72 o 
   9   5   6       12.93       21.95     10.09 o 
  -9   6   6       29.13       22.46     14.42 o 
  -8   6   6       54.55       66.85     13.96 o 
  -7   6   6        1.44       13.76     10.09 o 
  -6   6   6        9.50       11.33     11.95 o 
  -5   6   6       88.65       87.40     13.39 o 
  -4   6   6      146.12      146.11     16.29 o 
  -3   6   6       20.44       17.60     10.60 o 
  -2   6   6       72.95       76.99     13.95 o 
  -1   6   6       42.93       35.03     11.06 o 
   0   6   6        3.66       17.54      9.48 o 
   1   6   6        7.38       11.52     10.44 o 
   2   6   6        0.01       -4.42      8.52 o 
   3   6   6       50.06       63.34     14.16 o 
   4   6   6      142.09      111.88     16.07 o 
   5   6   6       75.70       95.78     13.51 o 
   6   6   6       15.82       26.31     10.47 o 
   7   6   6        9.29       15.94     10.48 o 
   8   6   6        0.05        3.69      9.45 o 
  -8   7   6       14.41       20.57     12.17 o 
  -7   7   6       14.17       11.76     12.29 o 
  -6   7   6       17.30      -10.21     13.47 o 
  -5   7   6        8.33       11.79     11.26 o 
  -4   7   6      101.83      127.47     15.55 o 
  -3   7   6       69.60       66.28     12.25 o 
  -2   7   6        3.20        0.97     10.63 o 
  -1   7   6        9.41       -1.83     10.02 o 
   0   7   6        7.60       10.14      9.49 o 
   1   7   6        5.38        2.79      9.45 o 
   2   7   6        1.69       -9.26     10.96 o 
   3   7   6       40.39       70.47     13.11 o 
   4   7   6        0.00      -11.18     11.18 o 
   5   7   6       23.06       23.01     11.75 o 
   6   7   6       23.46       18.23     11.74 o 
   7   7   6        5.50       -2.88     10.53 o 
   8   7   6        1.79        5.55      8.45 o 
  -8   8   6        3.24        5.00     14.43 o 
  -7   8   6       41.98       53.04     14.32 o 
  -6   8   6       33.91       37.77     14.08 o 
  -5   8   6       60.80       65.86     16.76 o 
  -4   8   6       18.51       -9.26     13.89 o 
  -3   8   6       57.46       36.05     14.09 o 
  -2   8   6        5.81        9.79     11.18 o 
  -1   8   6       33.45       36.98     12.90 o 
   0   8   6        3.35        6.74     10.71 o 
   1   8   6       82.21      108.66     15.32 o 
   2   8   6        3.51       12.71     10.40 o 
   3   8   6        5.09       -5.89     12.91 o 
   4   8   6        7.55        7.86     11.69 o 
   5   8   6       15.05       19.78     10.62 o 
   6   8   6       12.38       -5.86     11.99 o 
   7   8   6        9.08       17.30      9.13 o 
  -6   9   6       30.97       45.53     13.27 o 
  -5   9   6        0.63      -13.02     13.02 o 
  -4   9   6       39.51       32.42     14.49 o 
  -3   9   6       54.56       85.55     14.13 o 
  -2   9   6        8.98       17.94     12.61 o 
  -1   9   6        0.12      -12.40     12.40 o 
   0   9   6        0.08        4.17     11.76 o 
   1   9   6       63.70       89.41     14.80 o 
   2   9   6       26.54       18.42     13.33 o 
   3   9   6       37.35       18.44     13.05 o 
   4   9   6        3.95        0.99     10.99 o 
   5   9   6       14.58       11.24     11.14 o 
   6   9   6       20.00       43.25     12.10 o 
  -5  10   6       47.71       70.52     14.65 o 
  -4  10   6        5.18      -14.64     14.64 o 
  -3  10   6       45.24       46.45     14.47 o 
  -2  10   6        3.01       16.22     13.12 o 
  -1  10   6       18.29       -4.49     13.35 o 
   0  10   6       14.55        6.68     14.88 o 
   1  10   6        0.15        3.29     11.88 o 
   2  10   6       20.53        4.36     14.55 o 
   3  10   6       34.00       30.37     12.35 o 
   4  10   6       81.23      109.95     15.67 o 
  -2  11   6       60.07       60.49     16.69 o 
  -1  11   6        1.23        8.71     13.02 o 
   0  11   6        4.82       10.94     12.50 o 
   1  11   6       92.38       59.94     17.72 o 
  -9   1   7        6.79       -3.53     10.82 o 
  -8   1   7        2.80        2.40      7.75 o 
  -7   1   7        0.68       -8.41      8.41 o 
  -6   1   7       25.67       32.30      7.73 o 
  -5   1   7        3.80        7.67      6.58 o 
  -4   1   7        5.76        2.76      6.86 o 
  -3   1   7        0.06        4.75      5.88 o 
  -2   1   7        0.00        1.39      6.57 o 
  -1   1   7        9.07       10.37      7.27 o 
   0   1   7        3.61        5.59      7.70 o 
   1   1   7        0.42       -8.60      8.60 o 
   2   1   7        0.45        3.66      7.07 o 
   3   1   7        0.18        0.76      6.36 o 
   4   1   7        5.79        6.03      7.20 o 
   5   1   7        0.16       14.58      9.26 o 
   6   1   7        0.62        2.37      6.49 o 
   7   1   7        5.16        6.99      7.22 o 
   8   1   7        4.83        5.30      7.94 o 
  -9   2   7       24.37       28.63      8.79 o 
  -8   2   7        0.23       -0.81      8.96 o 
  -7   2   7        1.96       -4.77      8.89 o 
  -6   2   7       15.03       25.62      6.82 o 
  -5   2   7       33.12       36.53      9.21 o 
  -4   2   7       10.80       20.83      7.24 o 
  -3   2   7       15.70       14.25      6.80 o 
  -2   2   7       24.46       15.71      7.77 o 
  -1   2   7        9.47       -8.49      8.49 o 
   0   2   7        6.40        7.28      8.06 o 
   1   2   7        0.00       -7.32      9.76 o 
   2   2   7        0.28        0.52      7.75 o 
   3   2   7       24.60       38.87      9.07 o 
   4   2   7       28.93       39.59      9.02 o 
   5   2   7        0.10        5.49      7.98 o 
   6   2   7        7.83        9.54      7.78 o 
   7   2   7        0.28       11.07      7.36 o 
   8   2   7        2.46        3.09     10.10 o 
  -8   3   7       18.66       29.57      7.78 o 
  -7   3   7        4.12        7.53      8.77 o 
  -6   3   7        0.49       17.53      9.87 o 
  -5   3   7       45.71       53.86     10.43 o 
  -4   3   7       42.15       34.67     10.72 o 
  -3   3   7        6.78        5.96      7.83 o 
  -2   3   7        0.45        2.24      7.43 o 
  -1   3   7        2.85       -0.79      8.40 o 
   0   3   7        0.12       -6.79      9.17 o 
   1   3   7        6.86       17.53      7.71 o 
   2   3   7        0.64        9.27      8.04 o 
   3   3   7        1.55        1.45      0.37 o 
   4   3   7       14.74        6.36      8.86 o 
   5   3   7       33.93       30.76     10.14 o 
   6   3   7        2.62        0.81      7.49 o 
   7   3   7        2.31        8.06      8.74 o 
  -8   4   7        4.67        0.00      8.53 o 
  -7   4   7       69.41       32.18     14.18 o 
  -6   4   7       20.00       11.03     10.18 o 
  -5   4   7        2.22       -2.48      9.48 o 
  -4   4   7       41.88       49.32      9.81 o 
  -3   4   7       30.44       11.74     10.44 o 
  -2   4   7       67.14       51.57     11.43 o 
  -1   4   7       11.62       11.05      3.00 o 
   0   4   7      104.67       96.71     13.14 o 
   1   4   7        9.45       20.66      9.75 o 
   2   4   7        0.69        7.22      8.90 o 
   3   4   7        7.81        8.83      2.43 o 
   4   4   7        1.34       10.73      8.13 o 
   5   4   7        0.19        2.52     10.34 o 
   6   4   7       11.35       11.03      3.25 o 
   7   4   7        1.07       -8.10      8.10 o 
  -7   5   7        0.28       11.64      9.82 o 
  -6   5   7      140.86      194.86     17.92 o 
  -5   5   7       65.18       75.81     12.21 o 
  -4   5   7       45.70       48.23     10.27 o 
  -3   5   7       11.90       23.30      9.25 o 
  -2   5   7        1.47        4.93      8.59 o 
  -1   5   7        7.79        4.14      9.81 o 
   0   5   7       10.27        4.97      9.02 o 
   1   5   7        7.22       14.88      9.10 o 
   2   5   7        0.11       14.23      9.58 o 
   3   5   7        5.32       27.03     10.60 o 
   4   5   7        1.08        0.69     11.50 o 
   5   5   7       80.06       82.59     15.50 o 
   6   5   7        0.02       -3.44      9.43 o 
   7   5   7        4.35        4.82      1.39 o 
  -7   6   7       26.12       37.21     13.49 o 
  -6   6   7        6.61        7.71      2.39 o 
  -5   6   7        8.58        6.62      9.29 o 
  -4   6   7        0.03       12.70      9.49 o 
  -3   6   7        0.72      -10.31     10.31 o 
  -2   6   7       51.32       48.89     13.40 o 
  -1   6   7       29.30       52.93     10.22 o 
   0   6   7       32.21       45.02     11.57 o 
   1   6   7       17.81       18.01      5.45 o 
   2   6   7        1.67        7.90      7.54 o 
   3   6   7       35.71       30.75     10.25 o 
   4   6   7        0.37      -12.08     12.08 o 
   5   6   7       29.65       29.69      9.15 o 
   6   6   7        4.57       -6.95     11.21 o 
  -6   7   7       24.66       26.31     11.41 o 
  -5   7   7        9.65       -4.15     11.98 o 
  -4   7   7        2.16        9.87      8.92 o 
  -3   7   7       21.97       29.59     10.81 o 
  -2   7   7        2.04       -6.53      9.43 o 
  -1   7   7        5.28        5.58     10.12 o 
   0   7   7       11.12       24.81     10.89 o 
   1   7   7        6.73       10.96     10.05 o 
   2   7   7        4.16       13.79     10.19 o 
   3   7   7        1.53        3.71     10.70 o 
   4   7   7        1.09        8.25      9.97 o 
   5   7   7        0.12       15.50     11.96 o 
  -4   8   7        3.67        4.39     10.19 o 
  -3   8   7        0.28       -1.08     11.15 o 
  -2   8   7        5.34       17.25     11.07 o 
  -1   8   7        2.36      -10.93     10.93 o 
   0   8   7        0.73        0.00     10.24 o 
   1   8   7       13.46       18.52     12.22 o 
   2   8   7       12.69        0.00     12.36 o 
   3   8   7        0.60        0.98     10.38 o 
  -2   9   7        3.94       16.86     11.50 o 
  -1   9   7        0.96       17.49     11.56 o 
   0   9   7       29.76       40.67     12.68 o 
   1   9   7        0.20       -3.13     11.37 o 
  -6   0   8        0.12       -4.63      7.50 o 
  -5   0   8        7.24       13.72      8.87 o 
  -4   0   8       36.99       60.53     10.60 o 
  -3   0   8       27.07       52.94     10.36 o 
  -2   0   8       29.94       44.29      9.98 o 
  -1   0   8       59.82       51.49     10.49 o 
   0   0   8       79.04       78.53     10.73 o 
   1   0   8       69.54       66.37     10.40 o 
   2   0   8       95.79       92.46     11.44 o 
   3   0   8       53.20       43.63     10.66 o 
   4   0   8       16.58       18.88      7.96 o 
   5   0   8        0.01        1.40      6.50 o 
  -6   1   8        0.01        6.39      7.12 o 
  -5   1   8        0.13        8.28      7.07 o 
  -4   1   8        0.45       18.08      7.33 o 
  -3   1   8       18.64       16.89      6.88 o 
  -2   1   8        0.65       -2.78      7.65 o 
  -1   1   8        0.19        0.00      9.27 o 
   0   1   8       46.47       44.92      9.36 o 
   1   1   8        3.09        9.07      7.05 o 
   2   1   8       26.28       30.36      7.92 o 
   3   1   8       61.94       58.84      8.72 o 
   4   1   8        7.88       -0.74      7.40 o 
   5   1   8        4.17        2.87      6.51 o 
  -6   2   8        2.17       14.25      7.66 o 
  -5   2   8        6.15        6.30      1.99 o 
  -4   2   8        9.53       17.37      7.38 o 
  -3   2   8        0.03       -8.06      8.06 o 
  -2   2   8        0.74        4.37      7.10 o 
  -1   2   8       12.04       13.64      7.76 o 
   0   2   8        0.10        9.33      7.54 o 
   1   2   8        1.55       -8.24      8.24 o 
   2   2   8        2.94        2.20      7.69 o 
   3   2   8        0.01        0.95      7.09 o 
   4   2   8        0.43        6.66      7.14 o 
   5   2   8        6.81        0.73      8.28 o 
  -5   3   8        0.31       -0.85      7.93 o 
  -4   3   8        8.29       19.20      8.29 o 
  -3   3   8        0.10       -4.62      8.71 o 
  -2   3   8        6.14       -1.48      9.26 o 
  -1   3   8        8.21       10.57      7.47 o 
   0   3   8        3.82       12.02      7.97 o 
   1   3   8        9.58       22.60      8.07 o 
   2   3   8        0.39       -5.31      9.44 o 
   3   3   8        0.86       16.74      7.15 o 
   4   3   8        1.65       -3.07      7.54 o 
  -5   4   8        0.25        2.67      9.23 o 
  -4   4   8        1.56       13.70      9.30 o 
  -3   4   8        9.46       13.18      9.22 o 
  -2   4   8        0.66        9.66      8.82 o 
  -1   4   8        4.84        3.96      8.46 o 
   0   4   8        0.01       -3.18      8.33 o 
   1   4   8       11.59       17.35      8.34 o 
   2   4   8        0.01       10.31      7.57 o 
   3   4   8        0.87        7.13      7.13 o 
  -3   5   8        0.03       -9.49      9.49 o 
  -2   5   8        7.51       -0.88      9.65 o 
  -1   5   8        3.05       11.03      8.36 o 
   0   5   8        3.24       -7.56      9.98 o 
   1   5   8        5.83       14.16      9.08 o 
   2   5   8        3.62        0.00      8.86 o 
  -1   6   8        1.01        4.59      6.97 o 
   0   6   8        1.02        8.07      8.63 o 
                                                 
